# Supplementary material for: Changes in Child Undernutrition and Overweight in India From 2006 to 2021: An Ecological Analysis of 36 States
Source: Glob Health Sci Pract. 2022 Oct 31;10(5):e2100569. doi: 10.9745/GHSP-D-21-00569 (PMC9622276; doi:10.9745/GHSP-D-21-00569)
Supplement: 21-00569-Patel-Supplement-2.xlsx [file 21-00569-Patel-Supplement-2.xlsx]

## Sheet: 21-00569-Patel-Supplement 2
Supplement to: Varghese JS, Gupta A, Mehta R, Stein AD, Patel SA. Changes in child undernutrition and overweight in India from 2006 to 2019: an ecological analysis of 36 states. Glob Health Sci Pract. 2022;10(5):e2100569. https://doi.org/10.9745/GHSP-D-21-00569
level	statecode	survey	district_df	variable	est	lci	uci	std_err	est_ci
India	NA	NFHS3	NA	S04	47.8798	47.319	48.4407	0.286142	47.9 (47.3, 48.4)
State	AP	NFHS3	NA	S04	46.5197	44.1792	48.8601	1.19411	46.5 (44.2, 48.9)
State	AR	NFHS3	NA	S04	51.066	47.8217	54.3104	1.65527	51.1 (47.8, 54.3)
State	AS	NFHS3	NA	S04	50.3757	47.534	53.2173	1.44981	50.4 (47.5, 53.2)
State	BR	NFHS3	NA	S04	47.4357	45.2804	49.5911	1.09969	47.4 (45.3, 49.6)
State	CT	NFHS3	NA	S04	48.8025	46.2113	51.3936	1.322	48.8 (46.2, 51.4)
State	DL	NFHS3	NA	S04	45.7905	42.8009	48.7801	1.5253	45.8 (42.8, 48.8)
State	GA	NFHS3	NA	S04	48.3239	45.1225	51.5254	1.63338	48.3 (45.1, 51.5)
State	GJ	NFHS3	NA	S04	47.7986	45.2165	50.3806	1.31735	47.8 (45.2, 50.4)
State	HP	NFHS3	NA	S04	47.7196	44.1874	51.2517	1.80211	47.7 (44.2, 51.3)
State	HR	NFHS3	NA	S04	43.2754	40.904	45.6468	1.2099	43.3 (40.9, 45.6)
State	JH	NFHS3	NA	S04	52.0099	49.645	54.3748	1.20658	52 (49.6, 54.4)
State	JK	NFHS3	NA	S04	47.5626	44.6327	50.4924	1.4948	47.6 (44.6, 50.5)
State	KA	NFHS3	NA	S04	47.8705	45.7327	50.0082	1.09069	47.9 (45.7, 50)
State	KL	NFHS3	NA	S04	48.0888	44.8811	51.2965	1.63657	48.1 (44.9, 51.3)
State	MH	NFHS3	NA	S04	46.3433	44.1915	48.4952	1.09787	46.3 (44.2, 48.5)
State	ML	NFHS3	NA	S04	46.9701	43.493	50.4473	1.77404	47 (43.5, 50.4)
State	MN	NFHS3	NA	S04	50.1453	47.6392	52.6513	1.27859	50.1 (47.6, 52.7)
State	MP	NFHS3	NA	S04	49.2541	47.0822	51.426	1.10811	49.3 (47.1, 51.4)
State	MZ	NFHS3	NA	S04	51.2439	47.7212	54.7666	1.7973	51.2 (47.7, 54.8)
State	NL	NFHS3	NA	S04	49.3511	47.2994	51.4027	1.04676	49.4 (47.3, 51.4)
State	OR	NFHS3	NA	S04	48.5743	45.6131	51.5355	1.51082	48.6 (45.6, 51.5)
State	PB	NFHS3	NA	S04	42.6273	39.7931	45.4616	1.44605	42.6 (39.8, 45.5)
State	RJ	NFHS3	NA	S04	46.7066	44.3767	49.0364	1.18871	46.7 (44.4, 49)
State	SK	NFHS3	NA	S04	49.9027	45.5703	54.2351	2.21039	49.9 (45.6, 54.2)
State	TN	NFHS3	NA	S04	47.4564	44.4254	50.4875	1.54645	47.5 (44.4, 50.5)
State	TR	NFHS3	NA	S04	47.9749	43.9252	52.0247	2.06621	48 (43.9, 52)
State	UP	NFHS3	NA	S04	48.4124	47.095	49.7298	0.672136	48.4 (47.1, 49.7)
State	UT	NFHS3	NA	S04	47.1825	44.2924	50.0726	1.47454	47.2 (44.3, 50.1)
State	WB	NFHS3	NA	S04	49.0771	47.1214	51.0327	0.997796	49.1 (47.1, 51)
Urban	NA	NFHS3	NA	S04	46.8509	45.8274	47.8743	0.522164	46.9 (45.8, 47.9)
Rural	NA	NFHS3	NA	S04	48.2291	47.5634	48.8948	0.339632	48.2 (47.6, 48.9)
State_Urban	AP	NFHS3	NA	S04	48.0482	45.1107	50.9856	1.49869	48 (45.1, 51)
State_Urban	AR	NFHS3	NA	S04	53.1008	47.7143	58.4873	2.74821	53.1 (47.7, 58.5)
State_Urban	AS	NFHS3	NA	S04	52.9968	47.5069	58.4868	2.80101	53 (47.5, 58.5)
State_Urban	BR	NFHS3	NA	S04	49.7199	45.6232	53.8166	2.09016	49.7 (45.6, 53.8)
State_Urban	CT	NFHS3	NA	S04	51.2376	46.7964	55.6789	2.26594	51.2 (46.8, 55.7)
State_Urban	DL	NFHS3	NA	S04	46.3485	43.245	49.452	1.5834	46.3 (43.2, 49.5)
State_Urban	GA	NFHS3	NA	S04	46.5863	42.3368	50.8358	2.16811	46.6 (42.3, 50.8)
State_Urban	GJ	NFHS3	NA	S04	47.2028	43.0684	51.3372	2.10937	47.2 (43.1, 51.3)
State_Urban	HP	NFHS3	NA	S04	47.8261	41.351	54.3012	3.30362	47.8 (41.4, 54.3)
State_Urban	HR	NFHS3	NA	S04	44.3182	39.8857	48.7506	2.26146	44.3 (39.9, 48.8)
State_Urban	JH	NFHS3	NA	S04	51.5991	47.2816	55.9167	2.20285	51.6 (47.3, 55.9)
State_Urban	JK	NFHS3	NA	S04	47.2924	40.7806	53.8043	3.32238	47.3 (40.8, 53.8)
State_Urban	KA	NFHS3	NA	S04	47.1448	43.3507	50.9388	1.93576	47.1 (43.4, 50.9)
State_Urban	KL	NFHS3	NA	S04	46.9512	41.4894	52.413	2.78663	47 (41.5, 52.4)
State_Urban	MH	NFHS3	NA	S04	44.3794	41.6156	47.1432	1.41009	44.4 (41.6, 47.1)
State_Urban	ML	NFHS3	NA	S04	43.7888	38.2458	49.3318	2.82806	43.8 (38.2, 49.3)
State_Urban	MN	NFHS3	NA	S04	48.8467	45.6086	52.0847	1.65207	48.8 (45.6, 52.1)
State_Urban	MP	NFHS3	NA	S04	46.7161	43.0221	50.4102	1.88471	46.7 (43, 50.4)
State_Urban	MZ	NFHS3	NA	S04	52.9101	48.56	57.2601	2.2194	52.9 (48.6, 57.3)
State_Urban	NL	NFHS3	NA	S04	51.2111	48.0039	54.4183	1.63633	51.2 (48, 54.4)
State_Urban	OR	NFHS3	NA	S04	44.4954	39.3363	49.6545	2.63219	44.5 (39.3, 49.7)
State_Urban	PB	NFHS3	NA	S04	39.6476	35.254	44.0412	2.24163	39.6 (35.3, 44)
State_Urban	RJ	NFHS3	NA	S04	45.9566	41.5355	50.3777	2.25567	46 (41.5, 50.4)
State_Urban	SK	NFHS3	NA	S04	45.6853	38.7896	52.5809	3.51819	45.7 (38.8, 52.6)
State_Urban	TN	NFHS3	NA	S04	46.4734	41.1455	51.8013	2.71833	46.5 (41.1, 51.8)
State_Urban	TR	NFHS3	NA	S04	53.3835	43.1517	63.6152	5.2203	53.4 (43.2, 63.6)
State_Urban	UP	NFHS3	NA	S04	47.1294	43.8377	50.4212	1.67947	47.1 (43.8, 50.4)
State_Urban	UT	NFHS3	NA	S04	51.746	45.7962	57.6958	3.03562	51.7 (45.8, 57.7)
State_Urban	WB	NFHS3	NA	S04	48.3347	44.4935	52.176	1.95984	48.3 (44.5, 52.2)
State_Rural	AP	NFHS3	NA	S04	45.7647	42.5802	48.9492	1.62476	45.8 (42.6, 48.9)
State_Rural	AR	NFHS3	NA	S04	50.3268	46.3954	54.2582	2.00582	50.3 (46.4, 54.3)
State_Rural	AS	NFHS3	NA	S04	50.0412	46.9117	53.1706	1.59665	50 (46.9, 53.2)
State_Rural	BR	NFHS3	NA	S04	47.1357	44.7572	49.5142	1.21352	47.1 (44.8, 49.5)
State_Rural	CT	NFHS3	NA	S04	48.3165	45.327	51.306	1.52524	48.3 (45.3, 51.3)
State_Rural	DL	NFHS3	NA	S04	40	29.2937	50.7063	5.46241	40 (29.3, 50.7)
State_Rural	GA	NFHS3	NA	S04	50.6122	45.7946	55.4299	2.458	50.6 (45.8, 55.4)
State_Rural	GJ	NFHS3	NA	S04	48.1481	44.8218	51.4745	1.69713	48.1 (44.8, 51.5)
State_Rural	HP	NFHS3	NA	S04	47.7089	43.8667	51.5511	1.96029	47.7 (43.9, 51.6)
State_Rural	HR	NFHS3	NA	S04	42.9435	40.1385	45.7486	1.43116	42.9 (40.1, 45.7)
State_Rural	JH	NFHS3	NA	S04	52.1044	49.3569	54.8519	1.40179	52.1 (49.4, 54.9)
State_Rural	JK	NFHS3	NA	S04	47.6291	44.3318	50.9264	1.68229	47.6 (44.3, 50.9)
State_Rural	KA	NFHS3	NA	S04	48.2927	45.7232	50.8622	1.31098	48.3 (45.7, 50.9)
State_Rural	KL	NFHS3	NA	S04	48.6212	44.6565	52.5859	2.02279	48.6 (44.7, 52.6)
State_Rural	MH	NFHS3	NA	S04	47.985	44.8404	51.1296	1.60439	48 (44.8, 51.1)
State_Rural	ML	NFHS3	NA	S04	47.6005	43.5526	51.6484	2.06524	47.6 (43.6, 51.6)
State_Rural	MN	NFHS3	NA	S04	50.6383	47.4077	53.8689	1.64825	50.6 (47.4, 53.9)
State_Rural	MP	NFHS3	NA	S04	50	47.4239	52.5761	1.31432	50 (47.4, 52.6)
State_Rural	MZ	NFHS3	NA	S04	49.7872	44.3201	55.2544	2.78938	49.8 (44.3, 55.3)
State_Rural	NL	NFHS3	NA	S04	48.8316	46.359	51.3042	1.26153	48.8 (46.4, 51.3)
State_Rural	OR	NFHS3	NA	S04	49.2193	45.8841	52.5545	1.70164	49.2 (45.9, 52.6)
State_Rural	PB	NFHS3	NA	S04	44.3142	40.6756	47.9527	1.85641	44.3 (40.7, 48)
State_Rural	RJ	NFHS3	NA	S04	46.8997	44.191	49.6085	1.382	46.9 (44.2, 49.6)
State_Rural	SK	NFHS3	NA	S04	50.6579	45.6942	55.6216	2.53249	50.7 (45.7, 55.6)
State_Rural	TN	NFHS3	NA	S04	48.2635	44.8938	51.6332	1.71923	48.3 (44.9, 51.6)
State_Rural	TR	NFHS3	NA	S04	47.0356	42.6089	51.4622	2.25849	47 (42.6, 51.5)
State_Rural	UP	NFHS3	NA	S04	48.7366	47.3116	50.1616	0.727027	48.7 (47.3, 50.2)
State_Rural	UT	NFHS3	NA	S04	45.7831	42.5762	48.9901	1.63619	45.8 (42.6, 49)
State_Rural	WB	NFHS3	NA	S04	49.2713	47.0106	51.5321	1.15343	49.3 (47, 51.5)
District	NA	NFHS3	NA	S04	NA	NA	NA	NA	NA (NA, NA)
India	NA	NFHS4	NA	S04	47.7642	47.4936	48.0347	0.138038	47.8 (47.5, 48)
State	AN	NFHS4	NA	S04	46.4971	41.595	51.3992	2.50107	46.5 (41.6, 51.4)
State	AP	NFHS4	NA	S04	47.3843	45.5548	49.2138	0.933427	47.4 (45.6, 49.2)
State	AR	NFHS4	NA	S04	48.0431	46.3498	49.7363	0.863903	48 (46.3, 49.7)
State	AS	NFHS4	NA	S04	47.9039	46.8793	48.9285	0.522757	47.9 (46.9, 48.9)
State	BR	NFHS4	NA	S04	48.0818	47.3895	48.7741	0.353224	48.1 (47.4, 48.8)
State	CH	NFHS4	NA	S04	49.7582	43.1766	56.3398	3.35798	49.8 (43.2, 56.3)
State	CT	NFHS4	NA	S04	49.2559	48.0562	50.4555	0.612064	49.3 (48.1, 50.5)
State	DD	NFHS4	NA	S04	47.8235	41.8818	53.7652	3.03148	47.8 (41.9, 53.8)
State	DL	NFHS4	NA	S04	45.0668	42.0349	48.0987	1.54688	45.1 (42, 48.1)
State	DN	NFHS4	NA	S04	49.5882	42.8707	56.3057	3.4273	49.6 (42.9, 56.3)
State	GA	NFHS4	NA	S04	48.65	42.8279	54.472	2.97044	48.6 (42.8, 54.5)
State	GJ	NFHS4	NA	S04	47.3081	45.8735	48.7428	0.731956	47.3 (45.9, 48.7)
State	HP	NFHS4	NA	S04	48.0517	45.784	50.3193	1.15695	48.1 (45.8, 50.3)
State	HR	NFHS4	NA	S04	45.6708	44.3336	47.008	0.682244	45.7 (44.3, 47)
State	JH	NFHS4	NA	S04	47.8882	46.9386	48.8378	0.484478	47.9 (46.9, 48.8)
State	JK	NFHS4	NA	S04	47.7719	46.3844	49.1595	0.70792	47.8 (46.4, 49.2)
State	KA	NFHS4	NA	S04	47.5131	46.076	48.9503	0.733253	47.5 (46.1, 49)
State	KL	NFHS4	NA	S04	51.1144	48.8194	53.4094	1.17093	51.1 (48.8, 53.4)
State	LK	NFHS4	NA	S04	47.8948	43.6074	52.1822	2.18744	47.9 (43.6, 52.2)
State	MH	NFHS4	NA	S04	47.7392	46.4293	49.049	0.668288	47.7 (46.4, 49)
State	ML	NFHS4	NA	S04	49.9618	48.4133	51.5103	0.790059	50 (48.4, 51.5)
State	MN	NFHS4	NA	S04	48.8745	47.4084	50.3405	0.747974	48.9 (47.4, 50.3)
State	MP	NFHS4	NA	S04	47.9216	47.248	48.5952	0.343673	47.9 (47.2, 48.6)
State	MZ	NFHS4	NA	S04	48.9521	46.2331	51.6711	1.38725	49 (46.2, 51.7)
State	NL	NFHS4	NA	S04	48.7765	47.2002	50.3529	0.804274	48.8 (47.2, 50.4)
State	OR	NFHS4	NA	S04	48.1635	47.1102	49.2168	0.537409	48.2 (47.1, 49.2)
State	PB	NFHS4	NA	S04	46.3458	44.7382	47.9534	0.820206	46.3 (44.7, 48)
State	PY	NFHS4	NA	S04	45.5719	40.4552	50.6887	2.61057	45.6 (40.5, 50.7)
State	RJ	NFHS4	NA	S04	46.9512	46.1343	47.7681	0.416775	47 (46.1, 47.8)
State	SK	NFHS4	NA	S04	44.5262	40.9493	48.103	1.82494	44.5 (40.9, 48.1)
State	TG	NFHS4	NA	S04	46.6405	44.5032	48.7777	1.09043	46.6 (44.5, 48.8)
State	TN	NFHS4	NA	S04	48.7268	47.355	50.0986	0.699903	48.7 (47.4, 50.1)
State	TR	NFHS4	NA	S04	48.9327	46.3671	51.4983	1.309	48.9 (46.4, 51.5)
State	UP	NFHS4	NA	S04	47.455	46.9016	48.0085	0.282358	47.5 (46.9, 48)
State	UT	NFHS4	NA	S04	46.9435	45.5871	48.2999	0.692046	46.9 (45.6, 48.3)
State	WB	NFHS4	NA	S04	48.6018	47.12	50.0837	0.756047	48.6 (47.1, 50.1)
Urban	NA	NFHS4	NA	S04	47.2887	46.6768	47.9005	0.312174	47.3 (46.7, 47.9)
Rural	NA	NFHS4	NA	S04	47.9495	47.6593	48.2398	0.148083	47.9 (47.7, 48.2)
State_Urban	AN	NFHS4	NA	S04	41.4555	32.1089	50.802	4.76864	41.5 (32.1, 50.8)
State_Urban	AP	NFHS4	NA	S04	49.959	46.5184	53.3995	1.75539	50 (46.5, 53.4)
State_Urban	AR	NFHS4	NA	S04	46.0518	41.6268	50.4768	2.25766	46.1 (41.6, 50.5)
State_Urban	AS	NFHS4	NA	S04	44.2564	40.5224	47.9905	1.90514	44.3 (40.5, 48)
State_Urban	BR	NFHS4	NA	S04	48.3102	46.1299	50.4905	1.11242	48.3 (46.1, 50.5)
State_Urban	CH	NFHS4	NA	S04	49.7485	42.8978	56.5992	3.49526	49.7 (42.9, 56.6)
State_Urban	CT	NFHS4	NA	S04	48.1102	45.6604	50.56	1.2499	48.1 (45.7, 50.6)
State_Urban	DD	NFHS4	NA	S04	50.4283	44.319	56.5375	3.11696	50.4 (44.3, 56.5)
State_Urban	DL	NFHS4	NA	S04	44.9042	41.86	47.9484	1.55317	44.9 (41.9, 47.9)
State_Urban	DN	NFHS4	NA	S04	41.8464	30.3318	53.3611	5.87482	41.8 (30.3, 53.4)
State_Urban	GA	NFHS4	NA	S04	46.6706	38.2423	55.0989	4.30016	46.7 (38.2, 55.1)
State_Urban	GJ	NFHS4	NA	S04	45.3481	42.8504	47.8458	1.27434	45.3 (42.9, 47.8)
State_Urban	HP	NFHS4	NA	S04	52.7709	44.6566	60.8853	4.13996	52.8 (44.7, 60.9)
State_Urban	HR	NFHS4	NA	S04	43.9753	41.3405	46.61	1.34425	44 (41.3, 46.6)
State_Urban	JH	NFHS4	NA	S04	47.5156	45.4139	49.6174	1.07232	47.5 (45.4, 49.6)
State_Urban	JK	NFHS4	NA	S04	46.7804	42.7067	50.8541	2.07841	46.8 (42.7, 50.9)
State_Urban	KA	NFHS4	NA	S04	46.8587	44.2173	49.5002	1.34767	46.9 (44.2, 49.5)
State_Urban	KL	NFHS4	NA	S04	51.3636	47.9218	54.8055	1.75604	51.4 (47.9, 54.8)
State_Urban	LK	NFHS4	NA	S04	48.8783	44.5296	53.2271	2.21875	48.9 (44.5, 53.2)
State_Urban	MH	NFHS4	NA	S04	47.686	45.3764	49.9957	1.17838	47.7 (45.4, 50)
State_Urban	ML	NFHS4	NA	S04	46.924	42.1018	51.7463	2.46033	46.9 (42.1, 51.7)
State_Urban	MN	NFHS4	NA	S04	48.9762	46.1716	51.7808	1.43094	49 (46.2, 51.8)
State_Urban	MP	NFHS4	NA	S04	47.3684	45.8609	48.8759	0.769123	47.4 (45.9, 48.9)
State_Urban	MZ	NFHS4	NA	S04	48.2643	43.6551	52.8734	2.3516	48.3 (43.7, 52.9)
State_Urban	NL	NFHS4	NA	S04	50.1676	47.2646	53.0706	1.48112	50.2 (47.3, 53.1)
State_Urban	OR	NFHS4	NA	S04	49.0691	46.4028	51.7354	1.36035	49.1 (46.4, 51.7)
State_Urban	PB	NFHS4	NA	S04	44.3181	41.6685	46.9678	1.35186	44.3 (41.7, 47)
State_Urban	PY	NFHS4	NA	S04	43.6232	37.2748	49.9716	3.23899	43.6 (37.3, 50)
State_Urban	RJ	NFHS4	NA	S04	45.9293	44.2101	47.6484	0.877127	45.9 (44.2, 47.6)
State_Urban	SK	NFHS4	NA	S04	38.427	32.1342	44.7197	3.21059	38.4 (32.1, 44.7)
State_Urban	TG	NFHS4	NA	S04	47.3723	44.0157	50.7289	1.71253	47.4 (44, 50.7)
State_Urban	TN	NFHS4	NA	S04	49.2315	46.9454	51.5175	1.16636	49.2 (46.9, 51.5)
State_Urban	TR	NFHS4	NA	S04	51.9248	46.4138	57.4357	2.8117	51.9 (46.4, 57.4)
State_Urban	UP	NFHS4	NA	S04	47.0673	45.8047	48.33	0.644194	47.1 (45.8, 48.3)
State_Urban	UT	NFHS4	NA	S04	45.1902	42.7236	47.6567	1.25844	45.2 (42.7, 47.7)
State_Urban	WB	NFHS4	NA	S04	47.0628	43.7715	50.3541	1.67923	47.1 (43.8, 50.4)
State_Rural	AN	NFHS4	NA	S04	49.8969	45.0109	54.7828	2.49284	49.9 (45, 54.8)
State_Rural	AP	NFHS4	NA	S04	46.4348	44.2871	48.5824	1.09574	46.4 (44.3, 48.6)
State_Rural	AR	NFHS4	NA	S04	48.599	46.8185	50.3795	0.908422	48.6 (46.8, 50.4)
State_Rural	AS	NFHS4	NA	S04	48.3054	47.2477	49.3632	0.539673	48.3 (47.2, 49.4)
State_Rural	BR	NFHS4	NA	S04	48.0561	47.326	48.7863	0.372546	48.1 (47.3, 48.8)
State_Rural	CH	NFHS4	NA	S04	50	50	50	0	50 (50, 50)
State_Rural	CT	NFHS4	NA	S04	49.5545	48.1854	50.9237	0.698549	49.6 (48.2, 50.9)
State_Rural	DD	NFHS4	NA	S04	41.7494	29.611	53.8877	6.19304	41.7 (29.6, 53.9)
State_Rural	DL	NFHS4	NA	S04	65.1021	58.329	71.8752	3.45566	65.1 (58.3, 71.9)
State_Rural	DN	NFHS4	NA	S04	55.1463	48.2815	62.011	3.50243	55.1 (48.3, 62)
State_Rural	GA	NFHS4	NA	S04	52.2696	46.0259	58.5132	3.18554	52.3 (46, 58.5)
State_Rural	GJ	NFHS4	NA	S04	48.6455	46.9596	50.3315	0.860192	48.6 (47, 50.3)
State_Rural	HP	NFHS4	NA	S04	47.6603	45.307	50.0136	1.20066	47.7 (45.3, 50)
State_Rural	HR	NFHS4	NA	S04	46.6221	45.188	48.0562	0.731678	46.6 (45.2, 48.1)
State_Rural	JH	NFHS4	NA	S04	47.9752	46.9112	49.0393	0.542881	48 (46.9, 49)
State_Rural	JK	NFHS4	NA	S04	48.0817	46.7873	49.3761	0.660399	48.1 (46.8, 49.4)
State_Rural	KA	NFHS4	NA	S04	47.9537	46.3431	49.5642	0.821701	48 (46.3, 49.6)
State_Rural	KL	NFHS4	NA	S04	50.8869	47.8052	53.9686	1.5723	50.9 (47.8, 54)
State_Rural	LK	NFHS4	NA	S04	42.5014	27.935	57.0678	7.43184	42.5 (27.9, 57.1)
State_Rural	MH	NFHS4	NA	S04	47.7811	46.3062	49.2561	0.752529	47.8 (46.3, 49.3)
State_Rural	ML	NFHS4	NA	S04	50.431	48.8006	52.0615	0.831842	50.4 (48.8, 52.1)
State_Rural	MN	NFHS4	NA	S04	48.8234	47.1278	50.5189	0.865083	48.8 (47.1, 50.5)
State_Rural	MP	NFHS4	NA	S04	48.1111	47.37	48.8521	0.378093	48.1 (47.4, 48.9)
State_Rural	MZ	NFHS4	NA	S04	49.6767	46.8862	52.4672	1.42374	49.7 (46.9, 52.5)
State_Rural	NL	NFHS4	NA	S04	48.2703	46.4004	50.1402	0.95405	48.3 (46.4, 50.1)
State_Rural	OR	NFHS4	NA	S04	48.0092	46.8644	49.1539	0.584059	48 (46.9, 49.2)
State_Rural	PB	NFHS4	NA	S04	47.6912	45.7225	49.66	1.00445	47.7 (45.7, 49.7)
State_Rural	PY	NFHS4	NA	S04	50.0675	42.6711	57.4638	3.77366	50.1 (42.7, 57.5)
State_Rural	RJ	NFHS4	NA	S04	47.2224	46.2963	48.1486	0.472539	47.2 (46.3, 48.1)
State_Rural	SK	NFHS4	NA	S04	47.4409	43.3545	51.5272	2.08488	47.4 (43.4, 51.5)
State_Rural	TG	NFHS4	NA	S04	45.969	43.2215	48.7165	1.40179	46 (43.2, 48.7)
State_Rural	TN	NFHS4	NA	S04	48.2754	46.6806	49.8703	0.813688	48.3 (46.7, 49.9)
State_Rural	TR	NFHS4	NA	S04	47.9521	45.0766	50.8276	1.46709	48 (45.1, 50.8)
State_Rural	UP	NFHS4	NA	S04	47.5556	46.9405	48.1708	0.313859	47.6 (46.9, 48.2)
State_Rural	UT	NFHS4	NA	S04	47.774	46.1823	49.3656	0.81208	47.8 (46.2, 49.4)
State_Rural	WB	NFHS4	NA	S04	49.1955	47.5963	50.7947	0.815913	49.2 (47.6, 50.8)
District	NA	NFHS4	1	S04	48.1403	44.0385	52.2422	2.09276	48.1 (44, 52.2)
District	NA	NFHS4	2	S04	51.3518	46.7978	55.9059	2.32349	51.4 (46.8, 55.9)
District	NA	NFHS4	3	S04	46.1913	40.2461	52.1365	3.03324	46.2 (40.2, 52.1)
District	NA	NFHS4	4	S04	43.7731	37.1563	50.39	3.37595	43.8 (37.2, 50.4)
District	NA	NFHS4	5	S04	45.8473	42.1637	49.5309	1.87939	45.8 (42.2, 49.5)
District	NA	NFHS4	6	S04	51.765	48.1177	55.4122	1.86085	51.8 (48.1, 55.4)
District	NA	NFHS4	7	S04	44.9994	40.5527	49.4461	2.26873	45 (40.6, 49.4)
District	NA	NFHS4	8	S04	45.5663	39.9238	51.2087	2.87879	45.6 (39.9, 51.2)
District	NA	NFHS4	9	S04	46.5672	41.2109	51.9234	2.73277	46.6 (41.2, 51.9)
District	NA	NFHS4	10	S04	50.1952	43.3581	57.0324	3.48835	50.2 (43.4, 57)
District	NA	NFHS4	11	S04	51.1743	47.0966	55.252	2.08048	51.2 (47.1, 55.3)
District	NA	NFHS4	12	S04	45.6181	40.3086	50.9276	2.70894	45.6 (40.3, 50.9)
District	NA	NFHS4	13	S04	54.0396	48.6529	59.4263	2.74831	54 (48.7, 59.4)
District	NA	NFHS4	14	S04	46.1398	41.8428	50.4369	2.19236	46.1 (41.8, 50.4)
District	NA	NFHS4	15	S04	49.3718	44.377	54.3666	2.54837	49.4 (44.4, 54.4)
District	NA	NFHS4	16	S04	49.9115	46.4139	53.409	1.78445	49.9 (46.4, 53.4)
District	NA	NFHS4	17	S04	51.6119	46.2581	56.9657	2.73154	51.6 (46.3, 57)
District	NA	NFHS4	18	S04	46.5158	42.3072	50.7245	2.14726	46.5 (42.3, 50.7)
District	NA	NFHS4	19	S04	48.4895	44.7415	52.2374	1.9122	48.5 (44.7, 52.2)
District	NA	NFHS4	20	S04	47.1943	43.5528	50.8357	1.85789	47.2 (43.6, 50.8)
District	NA	NFHS4	21	S04	43.6746	35.9996	51.3496	3.91582	43.7 (36, 51.3)
District	NA	NFHS4	22	S04	47.1601	42.3406	51.9795	2.45891	47.2 (42.3, 52)
District	NA	NFHS4	23	S04	46.8522	41.9564	51.7479	2.49784	46.9 (42, 51.7)
District	NA	NFHS4	24	S04	42.9494	35.9277	49.9711	3.58251	42.9 (35.9, 50)
District	NA	NFHS4	25	S04	43.6476	36.4453	50.8499	3.67465	43.6 (36.4, 50.8)
District	NA	NFHS4	26	S04	50.4028	43.6059	57.1997	3.46781	50.4 (43.6, 57.2)
District	NA	NFHS4	27	S04	49.0482	42.7098	55.3865	3.23385	49 (42.7, 55.4)
District	NA	NFHS4	28	S04	49.3147	42.0705	56.5588	3.69599	49.3 (42.1, 56.6)
District	NA	NFHS4	29	S04	46.7836	41.2666	52.3006	2.8148	46.8 (41.3, 52.3)
District	NA	NFHS4	30	S04	47.4046	40.5961	54.2131	3.47371	47.4 (40.6, 54.2)
District	NA	NFHS4	31	S04	52.6914	45.4097	59.9732	3.71519	52.7 (45.4, 60)
District	NA	NFHS4	32	S04	45.1842	39.0444	51.3239	3.13252	45.2 (39, 51.3)
District	NA	NFHS4	33	S04	53.8249	47.5838	60.066	3.18422	53.8 (47.6, 60.1)
District	NA	NFHS4	34	S04	44.0738	37.5876	50.56	3.30929	44.1 (37.6, 50.6)
District	NA	NFHS4	35	S04	45.6382	39.4151	51.8613	3.17503	45.6 (39.4, 51.9)
District	NA	NFHS4	36	S04	43.3051	37.2402	49.3699	3.0943	43.3 (37.2, 49.4)
District	NA	NFHS4	37	S04	41.945	33.2991	50.5908	4.41113	41.9 (33.3, 50.6)
District	NA	NFHS4	38	S04	47.3621	40.6202	54.1039	3.43973	47.4 (40.6, 54.1)
District	NA	NFHS4	39	S04	52.533	46.3001	58.7658	3.18002	52.5 (46.3, 58.8)
District	NA	NFHS4	40	S04	48.1709	40.9171	55.4248	3.70095	48.2 (40.9, 55.4)
District	NA	NFHS4	41	S04	45.7275	40.088	51.3669	2.87727	45.7 (40.1, 51.4)
District	NA	NFHS4	42	S04	51.6588	45.2793	58.0384	3.25487	51.7 (45.3, 58)
District	NA	NFHS4	43	S04	49.6021	43.8873	55.3168	2.91568	49.6 (43.9, 55.3)
District	NA	NFHS4	44	S04	42.4135	36.9578	47.8692	2.78353	42.4 (37, 47.9)
District	NA	NFHS4	45	S04	48.7117	43.9584	53.4651	2.42519	48.7 (44, 53.5)
District	NA	NFHS4	46	S04	50.1645	41.3096	59.0195	4.51783	50.2 (41.3, 59)
District	NA	NFHS4	47	S04	46.8215	41.516	52.1269	2.70685	46.8 (41.5, 52.1)
District	NA	NFHS4	48	S04	47.7077	41.6768	53.7385	3.07699	47.7 (41.7, 53.7)
District	NA	NFHS4	49	S04	44.1638	38.725	49.6026	2.7749	44.2 (38.7, 49.6)
District	NA	NFHS4	50	S04	48.8655	43.8137	53.9174	2.57749	48.9 (43.8, 53.9)
District	NA	NFHS4	51	S04	45.6279	39.9026	51.3533	2.9211	45.6 (39.9, 51.4)
District	NA	NFHS4	52	S04	44.6085	39.5653	49.6517	2.57306	44.6 (39.6, 49.7)
District	NA	NFHS4	53	S04	42.1065	36.4852	47.7278	2.868	42.1 (36.5, 47.7)
District	NA	NFHS4	54	S04	50.382	42.5154	58.2486	4.01357	50.4 (42.5, 58.2)
District	NA	NFHS4	55	S04	49.7582	43.1766	56.3398	3.35798	49.8 (43.2, 56.3)
District	NA	NFHS4	56	S04	43.9064	38.927	48.8859	2.54051	43.9 (38.9, 48.9)
District	NA	NFHS4	57	S04	48.5529	42.6797	54.4261	2.99652	48.6 (42.7, 54.4)
District	NA	NFHS4	58	S04	45.9476	39.2772	52.6181	3.40329	45.9 (39.3, 52.6)
District	NA	NFHS4	59	S04	48.2442	42.0188	54.4696	3.17624	48.2 (42, 54.5)
District	NA	NFHS4	60	S04	45.1551	41.2546	49.0556	1.99006	45.2 (41.3, 49.1)
District	NA	NFHS4	61	S04	41.1582	34.9162	47.4002	3.18469	41.2 (34.9, 47.4)
District	NA	NFHS4	62	S04	41.9799	35.2969	48.6628	3.40967	42 (35.3, 48.7)
District	NA	NFHS4	63	S04	47.7463	43.03	52.4626	2.40627	47.7 (43, 52.5)
District	NA	NFHS4	64	S04	48.9972	44.4673	53.5272	2.31118	49 (44.5, 53.5)
District	NA	NFHS4	65	S04	49.2832	44.8413	53.725	2.26627	49.3 (44.8, 53.7)
District	NA	NFHS4	66	S04	46.7491	42.751	50.7472	2.03986	46.7 (42.8, 50.7)
District	NA	NFHS4	67	S04	48.7928	45.6796	51.9061	1.5884	48.8 (45.7, 51.9)
District	NA	NFHS4	68	S04	48.0311	45.06	51.0021	1.51585	48 (45.1, 51)
District	NA	NFHS4	69	S04	43.1637	36.8645	49.4629	3.21389	43.2 (36.9, 49.5)
District	NA	NFHS4	70	S04	42.3518	37.6276	47.076	2.41031	42.4 (37.6, 47.1)
District	NA	NFHS4	71	S04	38.2943	31.8403	44.7483	3.29287	38.3 (31.8, 44.7)
District	NA	NFHS4	72	S04	45.1463	40.4236	49.8689	2.40951	45.1 (40.4, 49.9)
District	NA	NFHS4	73	S04	49.2272	42.8143	55.6401	3.27188	49.2 (42.8, 55.6)
District	NA	NFHS4	74	S04	46.875	42.1193	51.6307	2.42639	46.9 (42.1, 51.6)
District	NA	NFHS4	75	S04	47.7476	41.5163	53.9789	3.17925	47.7 (41.5, 54)
District	NA	NFHS4	76	S04	46.0971	39.1819	53.0123	3.52815	46.1 (39.2, 53)
District	NA	NFHS4	77	S04	50.8809	46.4358	55.326	2.26791	50.9 (46.4, 55.3)
District	NA	NFHS4	78	S04	47.9446	43.231	52.6581	2.40487	47.9 (43.2, 52.7)
District	NA	NFHS4	79	S04	45.3662	39.7602	50.9722	2.86019	45.4 (39.8, 51)
District	NA	NFHS4	80	S04	44.0409	37.7921	50.2897	3.18817	44 (37.8, 50.3)
District	NA	NFHS4	81	S04	49.9888	45.539	54.4386	2.2703	50 (45.5, 54.4)
District	NA	NFHS4	82	S04	47.9586	43.1096	52.8077	2.47401	48 (43.1, 52.8)
District	NA	NFHS4	83	S04	41.2152	36.0257	46.4048	2.64775	41.2 (36, 46.4)
District	NA	NFHS4	84	S04	41.5773	36.2782	46.8764	2.70361	41.6 (36.3, 46.9)
District	NA	NFHS4	85	S04	41.1194	36.1993	46.0394	2.51022	41.1 (36.2, 46)
District	NA	NFHS4	86	S04	48.4119	42.134	54.6898	3.20302	48.4 (42.1, 54.7)
District	NA	NFHS4	87	S04	47.3206	42.5895	52.0516	2.4138	47.3 (42.6, 52.1)
District	NA	NFHS4	88	S04	40.5988	34.7211	46.4766	2.99886	40.6 (34.7, 46.5)
District	NA	NFHS4	89	S04	47.0646	42.9802	51.1491	2.08389	47.1 (43, 51.1)
District	NA	NFHS4	90	S04	43.7	31.9013	55.4986	6.01972	43.7 (31.9, 55.5)
District	NA	NFHS4	91	S04	52.282	45.2661	59.2979	3.57955	52.3 (45.3, 59.3)
District	NA	NFHS4	92	S04	44.0076	37.8917	50.1234	3.12033	44 (37.9, 50.1)
District	NA	NFHS4	93	S04	47.4484	38.8298	56.0669	4.39722	47.4 (38.8, 56.1)
District	NA	NFHS4	94	S04	52.8439	40.6371	65.0506	6.22792	52.8 (40.6, 65.1)
District	NA	NFHS4	95	S04	61.9354	52.2116	71.6593	4.96113	61.9 (52.2, 71.7)
District	NA	NFHS4	96	S04	43.4851	36.1231	50.8472	3.75617	43.5 (36.1, 50.8)
District	NA	NFHS4	97	S04	43.5708	40.0429	47.0988	1.79995	43.6 (40, 47.1)
District	NA	NFHS4	98	S04	45.0119	37.2487	52.775	3.96077	45 (37.2, 52.8)
District	NA	NFHS4	99	S04	47.5449	43.1213	51.9685	2.25694	47.5 (43.1, 52)
District	NA	NFHS4	100	S04	49.8142	44.8596	54.7689	2.52787	49.8 (44.9, 54.8)
District	NA	NFHS4	101	S04	49.8848	46.9592	52.8104	1.49266	49.9 (47, 52.8)
District	NA	NFHS4	102	S04	47.3116	43.8055	50.8178	1.78885	47.3 (43.8, 50.8)
District	NA	NFHS4	103	S04	46.8843	41.6233	52.1454	2.68419	46.9 (41.6, 52.1)
District	NA	NFHS4	104	S04	42.7369	38.1393	47.3345	2.34571	42.7 (38.1, 47.3)
District	NA	NFHS4	105	S04	48.1723	44.7548	51.5899	1.74365	48.2 (44.8, 51.6)
District	NA	NFHS4	106	S04	45.8816	41.9195	49.8438	2.02149	45.9 (41.9, 49.8)
District	NA	NFHS4	107	S04	48.6938	45.0242	52.3634	1.87223	48.7 (45, 52.4)
District	NA	NFHS4	108	S04	45.9437	40.9476	50.9397	2.54902	45.9 (40.9, 50.9)
District	NA	NFHS4	109	S04	49.7111	44.8821	54.5401	2.46377	49.7 (44.9, 54.5)
District	NA	NFHS4	110	S04	47.0705	43.5415	50.5995	1.8005	47.1 (43.5, 50.6)
District	NA	NFHS4	111	S04	48.6095	43.7242	53.4948	2.4925	48.6 (43.7, 53.5)
District	NA	NFHS4	112	S04	45.2271	41.0685	49.3858	2.12175	45.2 (41.1, 49.4)
District	NA	NFHS4	113	S04	46.8176	43.2663	50.369	1.81191	46.8 (43.3, 50.4)
District	NA	NFHS4	114	S04	45.609	41.1902	50.0278	2.2545	45.6 (41.2, 50)
District	NA	NFHS4	115	S04	47.6176	43.4544	51.7808	2.12409	47.6 (43.5, 51.8)
District	NA	NFHS4	116	S04	45.8972	42.419	49.3754	1.7746	45.9 (42.4, 49.4)
District	NA	NFHS4	117	S04	48.5634	43.7834	53.3434	2.43878	48.6 (43.8, 53.3)
District	NA	NFHS4	118	S04	45.4655	40.944	49.987	2.30689	45.5 (40.9, 50)
District	NA	NFHS4	119	S04	43.378	39.6626	47.0934	1.89561	43.4 (39.7, 47.1)
District	NA	NFHS4	120	S04	47.6652	43.0081	52.3224	2.37607	47.7 (43, 52.3)
District	NA	NFHS4	121	S04	50.1464	44.2459	56.047	3.01049	50.1 (44.2, 56)
District	NA	NFHS4	122	S04	48.7781	42.6205	54.9357	3.14164	48.8 (42.6, 54.9)
District	NA	NFHS4	123	S04	42.9871	38.0231	47.951	2.53263	43 (38, 48)
District	NA	NFHS4	124	S04	44.9361	41.1054	48.7668	1.95443	44.9 (41.1, 48.8)
District	NA	NFHS4	125	S04	49.6834	45.0052	54.3616	2.38682	49.7 (45, 54.4)
District	NA	NFHS4	126	S04	51.0286	45.6858	56.3714	2.72592	51 (45.7, 56.4)
District	NA	NFHS4	127	S04	46.1061	41.6133	50.5989	2.29225	46.1 (41.6, 50.6)
District	NA	NFHS4	128	S04	44.8398	40.2951	49.3844	2.31869	44.8 (40.3, 49.4)
District	NA	NFHS4	129	S04	43.6306	38.5195	48.7416	2.60769	43.6 (38.5, 48.7)
District	NA	NFHS4	130	S04	49.2089	44.5828	53.835	2.36027	49.2 (44.6, 53.8)
District	NA	NFHS4	131	S04	44.366	39.6064	49.1256	2.42837	44.4 (39.6, 49.1)
District	NA	NFHS4	132	S04	48.7145	45.87	51.5591	1.45131	48.7 (45.9, 51.6)
District	NA	NFHS4	133	S04	45.0906	40.9704	49.2108	2.10215	45.1 (41, 49.2)
District	NA	NFHS4	134	S04	44.8351	40.8779	48.7923	2.01898	44.8 (40.9, 48.8)
District	NA	NFHS4	135	S04	47.3473	44.2776	50.417	1.56617	47.3 (44.3, 50.4)
District	NA	NFHS4	136	S04	45.3527	41.3489	49.3565	2.04277	45.4 (41.3, 49.4)
District	NA	NFHS4	137	S04	49.6601	45.7715	53.5487	1.98398	49.7 (45.8, 53.5)
District	NA	NFHS4	138	S04	46.0275	42.9892	49.0658	1.55014	46 (43, 49.1)
District	NA	NFHS4	139	S04	44.2209	40.131	48.3108	2.08668	44.2 (40.1, 48.3)
District	NA	NFHS4	140	S04	47.0862	43.3021	50.8703	1.93068	47.1 (43.3, 50.9)
District	NA	NFHS4	141	S04	45.9187	41.8228	50.0145	2.08973	45.9 (41.8, 50)
District	NA	NFHS4	142	S04	46.4428	42.8895	49.9961	1.81291	46.4 (42.9, 50)
District	NA	NFHS4	143	S04	46.7402	43.481	49.9994	1.66286	46.7 (43.5, 50)
District	NA	NFHS4	144	S04	48.6006	44.8409	52.3603	1.91822	48.6 (44.8, 52.4)
District	NA	NFHS4	145	S04	46.3276	42.2076	50.4476	2.10204	46.3 (42.2, 50.4)
District	NA	NFHS4	146	S04	49.974	46.6582	53.2898	1.69172	50 (46.7, 53.3)
District	NA	NFHS4	147	S04	46.8716	43.2338	50.5094	1.85602	46.9 (43.2, 50.5)
District	NA	NFHS4	148	S04	45.9705	42.0537	49.8873	1.99836	46 (42.1, 49.9)
District	NA	NFHS4	149	S04	48.6218	43.945	53.2986	2.38613	48.6 (43.9, 53.3)
District	NA	NFHS4	150	S04	51.6718	48.5531	54.7906	1.5912	51.7 (48.6, 54.8)
District	NA	NFHS4	151	S04	49.0308	44.7188	53.3429	2.2	49 (44.7, 53.3)
District	NA	NFHS4	152	S04	48.3005	44.4496	52.1513	1.96473	48.3 (44.4, 52.2)
District	NA	NFHS4	153	S04	47.3232	42.7995	51.8469	2.30801	47.3 (42.8, 51.8)
District	NA	NFHS4	154	S04	43.2741	38.2983	48.2499	2.53866	43.3 (38.3, 48.2)
District	NA	NFHS4	155	S04	43.8434	38.8091	48.8776	2.56849	43.8 (38.8, 48.9)
District	NA	NFHS4	156	S04	47.7184	44.2692	51.1675	1.75976	47.7 (44.3, 51.2)
District	NA	NFHS4	157	S04	46.7783	42.2459	51.3108	2.31247	46.8 (42.2, 51.3)
District	NA	NFHS4	158	S04	48.3047	42.6218	53.9875	2.89941	48.3 (42.6, 54)
District	NA	NFHS4	159	S04	49.9697	44.7094	55.23	2.68384	50 (44.7, 55.2)
District	NA	NFHS4	160	S04	52.4203	48.7835	56.057	1.85547	52.4 (48.8, 56.1)
District	NA	NFHS4	161	S04	44.3683	39.6357	49.101	2.41464	44.4 (39.6, 49.1)
District	NA	NFHS4	162	S04	45.4735	40.8691	50.0778	2.34915	45.5 (40.9, 50.1)
District	NA	NFHS4	163	S04	50.1683	46.0861	54.2504	2.08272	50.2 (46.1, 54.3)
District	NA	NFHS4	164	S04	48.0166	42.267	53.7662	2.93348	48 (42.3, 53.8)
District	NA	NFHS4	165	S04	39.468	34.3825	44.5535	2.59465	39.5 (34.4, 44.6)
District	NA	NFHS4	166	S04	45.3299	40.8342	49.8257	2.29374	45.3 (40.8, 49.8)
District	NA	NFHS4	167	S04	48.5047	42.4932	54.5161	3.06707	48.5 (42.5, 54.5)
District	NA	NFHS4	168	S04	48.2133	42.8089	53.6177	2.75734	48.2 (42.8, 53.6)
District	NA	NFHS4	169	S04	48.0556	43.7017	52.4095	2.22137	48.1 (43.7, 52.4)
District	NA	NFHS4	170	S04	48.4486	41.4008	55.4963	3.59579	48.4 (41.4, 55.5)
District	NA	NFHS4	171	S04	49.0336	44.5674	53.4999	2.2787	49 (44.6, 53.5)
District	NA	NFHS4	172	S04	44.8408	38.5742	51.1073	3.19722	44.8 (38.6, 51.1)
District	NA	NFHS4	173	S04	46.701	42.4708	50.9312	2.15826	46.7 (42.5, 50.9)
District	NA	NFHS4	174	S04	49.1827	45.7147	52.6508	1.76941	49.2 (45.7, 52.7)
District	NA	NFHS4	175	S04	48.7396	43.4272	54.0519	2.71037	48.7 (43.4, 54.1)
District	NA	NFHS4	176	S04	50.8969	46.3992	55.3946	2.29475	50.9 (46.4, 55.4)
District	NA	NFHS4	177	S04	47.9659	43.451	52.4808	2.30351	48 (43.5, 52.5)
District	NA	NFHS4	178	S04	43.2594	38.3087	48.2102	2.52589	43.3 (38.3, 48.2)
District	NA	NFHS4	179	S04	45.6469	40.3129	50.981	2.72147	45.6 (40.3, 51)
District	NA	NFHS4	180	S04	49.817	45.5257	54.1083	2.18943	49.8 (45.5, 54.1)
District	NA	NFHS4	181	S04	48.3083	44.7767	51.8398	1.80181	48.3 (44.8, 51.8)
District	NA	NFHS4	182	S04	47.7917	44.6838	50.8997	1.58568	47.8 (44.7, 50.9)
District	NA	NFHS4	183	S04	50.7027	46.6101	54.7953	2.08804	50.7 (46.6, 54.8)
District	NA	NFHS4	184	S04	47.213	42.7532	51.6728	2.27539	47.2 (42.8, 51.7)
District	NA	NFHS4	185	S04	46.9082	43.5114	50.3051	1.73308	46.9 (43.5, 50.3)
District	NA	NFHS4	186	S04	47.1376	43.9464	50.3289	1.6282	47.1 (43.9, 50.3)
District	NA	NFHS4	187	S04	46.1951	41.5525	50.8378	2.3687	46.2 (41.6, 50.8)
District	NA	NFHS4	188	S04	48.4511	44.1865	52.7157	2.17582	48.5 (44.2, 52.7)
District	NA	NFHS4	189	S04	45.9202	41.5347	50.3058	2.23754	45.9 (41.5, 50.3)
District	NA	NFHS4	190	S04	49.3308	44.898	53.7635	2.26163	49.3 (44.9, 53.8)
District	NA	NFHS4	191	S04	50.6079	45.64	55.5758	2.53464	50.6 (45.6, 55.6)
District	NA	NFHS4	192	S04	46.0639	42.3598	49.768	1.88983	46.1 (42.4, 49.8)
District	NA	NFHS4	193	S04	47.5121	43.4298	51.5944	2.08282	47.5 (43.4, 51.6)
District	NA	NFHS4	194	S04	45.4174	42.1449	48.6898	1.66963	45.4 (42.1, 48.7)
District	NA	NFHS4	195	S04	50.452	45.4975	55.4064	2.52777	50.5 (45.5, 55.4)
District	NA	NFHS4	196	S04	45.733	41.6825	49.7836	2.0666	45.7 (41.7, 49.8)
District	NA	NFHS4	197	S04	48.9027	45.693	52.1124	1.63759	48.9 (45.7, 52.1)
District	NA	NFHS4	198	S04	47.9354	44.1834	51.6873	1.91427	47.9 (44.2, 51.7)
District	NA	NFHS4	199	S04	48.5059	43.7182	53.2937	2.44273	48.5 (43.7, 53.3)
District	NA	NFHS4	200	S04	48.3531	43.7323	52.9739	2.35757	48.4 (43.7, 53)
District	NA	NFHS4	201	S04	45.4353	40.9142	49.9564	2.30668	45.4 (40.9, 50)
District	NA	NFHS4	202	S04	45.6824	41.95	49.4147	1.90425	45.7 (42, 49.4)
District	NA	NFHS4	203	S04	46.6564	42.3133	50.9995	2.21586	46.7 (42.3, 51)
District	NA	NFHS4	204	S04	47.7062	43.8243	51.5882	1.9806	47.7 (43.8, 51.6)
District	NA	NFHS4	205	S04	46.5877	43.3762	49.7992	1.63851	46.6 (43.4, 49.8)
District	NA	NFHS4	206	S04	49.3235	45.3192	53.3278	2.043	49.3 (45.3, 53.3)
District	NA	NFHS4	207	S04	49.6807	45.8607	53.5008	1.949	49.7 (45.9, 53.5)
District	NA	NFHS4	208	S04	47.8632	45.1848	50.5416	1.36653	47.9 (45.2, 50.5)
District	NA	NFHS4	209	S04	48.2289	44.9812	51.4767	1.657	48.2 (45, 51.5)
District	NA	NFHS4	210	S04	48.091	44.8725	51.3095	1.6421	48.1 (44.9, 51.3)
District	NA	NFHS4	211	S04	48.1519	45.0634	51.2404	1.57578	48.2 (45.1, 51.2)
District	NA	NFHS4	212	S04	44.9725	41.7864	48.1587	1.62559	45 (41.8, 48.2)
District	NA	NFHS4	213	S04	46.9175	43.8997	49.9353	1.5397	46.9 (43.9, 49.9)
District	NA	NFHS4	214	S04	48.9136	45.2086	52.6186	1.89032	48.9 (45.2, 52.6)
District	NA	NFHS4	215	S04	49.4709	45.3815	53.5603	2.08642	49.5 (45.4, 53.6)
District	NA	NFHS4	216	S04	48.4973	43.812	53.1827	2.39048	48.5 (43.8, 53.2)
District	NA	NFHS4	217	S04	49.5295	45.7791	53.28	1.91348	49.5 (45.8, 53.3)
District	NA	NFHS4	218	S04	49.4405	45.3623	53.5187	2.08071	49.4 (45.4, 53.5)
District	NA	NFHS4	219	S04	48.5475	45.2919	51.8032	1.66106	48.5 (45.3, 51.8)
District	NA	NFHS4	220	S04	45.1444	41.4026	48.8862	1.90909	45.1 (41.4, 48.9)
District	NA	NFHS4	221	S04	51.397	47.7641	55.0298	1.8535	51.4 (47.8, 55)
District	NA	NFHS4	222	S04	48.3961	44.1505	52.6416	2.16611	48.4 (44.2, 52.6)
District	NA	NFHS4	223	S04	48.6151	45.1051	52.125	1.7908	48.6 (45.1, 52.1)
District	NA	NFHS4	224	S04	47.142	43.7325	50.5515	1.73955	47.1 (43.7, 50.6)
District	NA	NFHS4	225	S04	44.031	40.121	47.9409	1.99487	44 (40.1, 47.9)
District	NA	NFHS4	226	S04	47.229	42.1119	52.3461	2.61077	47.2 (42.1, 52.3)
District	NA	NFHS4	227	S04	48.4687	43.6645	53.2728	2.45108	48.5 (43.7, 53.3)
District	NA	NFHS4	228	S04	50.9867	47.5041	54.4693	1.77683	51 (47.5, 54.5)
District	NA	NFHS4	229	S04	46.4592	42.54	50.3783	1.99957	46.5 (42.5, 50.4)
District	NA	NFHS4	230	S04	49.82	46.7019	52.9381	1.59088	49.8 (46.7, 52.9)
District	NA	NFHS4	231	S04	46.7821	42.1	51.4643	2.38887	46.8 (42.1, 51.5)
District	NA	NFHS4	232	S04	48.2442	44.739	51.7494	1.78836	48.2 (44.7, 51.7)
District	NA	NFHS4	233	S04	47.2206	42.4579	51.9834	2.42998	47.2 (42.5, 52)
District	NA	NFHS4	234	S04	46.1324	42.4859	49.7789	1.86045	46.1 (42.5, 49.8)
District	NA	NFHS4	235	S04	47.7264	42.4079	53.045	2.71356	47.7 (42.4, 53)
District	NA	NFHS4	236	S04	47.99	44.254	51.726	1.90612	48 (44.3, 51.7)
District	NA	NFHS4	237	S04	49.8738	45.2618	54.4858	2.35307	49.9 (45.3, 54.5)
District	NA	NFHS4	238	S04	46.9525	42.9792	50.9257	2.02715	47 (43, 50.9)
District	NA	NFHS4	239	S04	45.5771	41.9167	49.2375	1.86756	45.6 (41.9, 49.2)
District	NA	NFHS4	240	S04	48.4699	44.5549	52.3848	1.99742	48.5 (44.6, 52.4)
District	NA	NFHS4	241	S04	48.9356	41.5145	56.3568	3.78629	48.9 (41.5, 56.4)
District	NA	NFHS4	242	S04	43.7243	35.9811	51.4675	3.95061	43.7 (36, 51.5)
District	NA	NFHS4	243	S04	51.7477	44.0577	59.4377	3.92347	51.7 (44.1, 59.4)
District	NA	NFHS4	244	S04	41.6668	36.7168	46.6169	2.52553	41.7 (36.7, 46.6)
District	NA	NFHS4	245	S04	49.2792	41.8086	56.7499	3.81154	49.3 (41.8, 56.7)
District	NA	NFHS4	246	S04	50.1329	44.3473	55.9185	2.95186	50.1 (44.3, 55.9)
District	NA	NFHS4	247	S04	50.0609	45.5674	54.5544	2.29261	50.1 (45.6, 54.6)
District	NA	NFHS4	248	S04	44.9207	40.3249	49.5165	2.34479	44.9 (40.3, 49.5)
District	NA	NFHS4	249	S04	47.597	42.4996	52.6944	2.60072	47.6 (42.5, 52.7)
District	NA	NFHS4	250	S04	46.2552	38.9474	53.5631	3.72849	46.3 (38.9, 53.6)
District	NA	NFHS4	251	S04	48.597	40.9914	56.2025	3.88038	48.6 (41, 56.2)
District	NA	NFHS4	252	S04	50.9205	43.3052	58.5359	3.8854	50.9 (43.3, 58.5)
District	NA	NFHS4	253	S04	50.4719	44.614	56.3297	2.98869	50.5 (44.6, 56.3)
District	NA	NFHS4	254	S04	47.1244	42.2696	51.9792	2.47693	47.1 (42.3, 52)
District	NA	NFHS4	255	S04	49.6807	41.7774	57.584	4.0323	49.7 (41.8, 57.6)
District	NA	NFHS4	256	S04	52.8779	48.3899	57.3659	2.28978	52.9 (48.4, 57.4)
District	NA	NFHS4	257	S04	58.2733	51.2416	65.3051	3.58762	58.3 (51.2, 65.3)
District	NA	NFHS4	258	S04	43.6278	37.5626	49.693	3.09449	43.6 (37.6, 49.7)
District	NA	NFHS4	259	S04	45.9732	39.7737	52.1728	3.16303	46 (39.8, 52.2)
District	NA	NFHS4	260	S04	52.9448	46.7919	59.0978	3.13926	52.9 (46.8, 59.1)
District	NA	NFHS4	261	S04	44.7467	40.6703	48.8231	2.07981	44.7 (40.7, 48.8)
District	NA	NFHS4	262	S04	50.5048	42.749	58.2605	3.95703	50.5 (42.7, 58.3)
District	NA	NFHS4	263	S04	42.6962	35.605	49.7873	3.61794	42.7 (35.6, 49.8)
District	NA	NFHS4	264	S04	51.3587	44.2749	58.4426	3.6142	51.4 (44.3, 58.4)
District	NA	NFHS4	265	S04	50.9061	47.0379	54.7742	1.97353	50.9 (47, 54.8)
District	NA	NFHS4	266	S04	49.6248	45.5969	53.6527	2.05505	49.6 (45.6, 53.7)
District	NA	NFHS4	267	S04	49.2394	45.4031	53.0758	1.95732	49.2 (45.4, 53.1)
District	NA	NFHS4	268	S04	45.2649	39.7791	50.7507	2.79886	45.3 (39.8, 50.8)
District	NA	NFHS4	269	S04	50.4027	45.8313	54.974	2.33232	50.4 (45.8, 55)
District	NA	NFHS4	270	S04	53.2666	49.423	57.1102	1.96104	53.3 (49.4, 57.1)
District	NA	NFHS4	271	S04	46.9209	41.7633	52.0784	2.63142	46.9 (41.8, 52.1)
District	NA	NFHS4	272	S04	46.4649	42.288	50.6418	2.13109	46.5 (42.3, 50.6)
District	NA	NFHS4	273	S04	52.9542	49.1209	56.7875	1.95577	53 (49.1, 56.8)
District	NA	NFHS4	274	S04	48.7896	43.5157	54.0635	2.69075	48.8 (43.5, 54.1)
District	NA	NFHS4	275	S04	47.603	44.2173	50.9888	1.72742	47.6 (44.2, 51)
District	NA	NFHS4	276	S04	49.8316	46.4509	53.2124	1.72489	49.8 (46.5, 53.2)
District	NA	NFHS4	277	S04	50.1657	46.3436	53.9878	1.95004	50.2 (46.3, 54)
District	NA	NFHS4	278	S04	46.2646	42.6739	49.8554	1.83201	46.3 (42.7, 49.9)
District	NA	NFHS4	279	S04	50.9054	45.8554	55.9555	2.57655	50.9 (45.9, 56)
District	NA	NFHS4	280	S04	48.9549	44.469	53.4409	2.28877	49 (44.5, 53.4)
District	NA	NFHS4	281	S04	52.0974	46.5824	57.6124	2.81377	52.1 (46.6, 57.6)
District	NA	NFHS4	282	S04	49.6552	45.6438	53.6665	2.04659	49.7 (45.6, 53.7)
District	NA	NFHS4	283	S04	48.1353	41.7556	54.515	3.25496	48.1 (41.8, 54.5)
District	NA	NFHS4	284	S04	50.4017	47.0928	53.7105	1.68817	50.4 (47.1, 53.7)
District	NA	NFHS4	285	S04	48.2219	44.3845	52.0594	1.95789	48.2 (44.4, 52.1)
District	NA	NFHS4	286	S04	45.7941	41.7097	49.8786	2.08391	45.8 (41.7, 49.9)
District	NA	NFHS4	287	S04	51.2767	46.2115	56.342	2.58432	51.3 (46.2, 56.3)
District	NA	NFHS4	288	S04	48.9039	45.045	52.7629	1.96885	48.9 (45, 52.8)
District	NA	NFHS4	289	S04	49.9519	45.7366	54.1672	2.15066	50 (45.7, 54.2)
District	NA	NFHS4	290	S04	47.7052	41.6961	53.7143	3.06587	47.7 (41.7, 53.7)
District	NA	NFHS4	291	S04	46.0459	41.7598	50.332	2.18678	46 (41.8, 50.3)
District	NA	NFHS4	292	S04	49.2157	44.6235	53.8078	2.34294	49.2 (44.6, 53.8)
District	NA	NFHS4	293	S04	49.9824	45.7609	54.204	2.15385	50 (45.8, 54.2)
District	NA	NFHS4	294	S04	51.5375	47.2592	55.8157	2.1828	51.5 (47.3, 55.8)
District	NA	NFHS4	295	S04	53.6563	49.1659	58.1468	2.29104	53.7 (49.2, 58.1)
District	NA	NFHS4	296	S04	49.3129	45.1219	53.5039	2.13828	49.3 (45.1, 53.5)
District	NA	NFHS4	297	S04	51.9733	48.3027	55.6438	1.87274	52 (48.3, 55.6)
District	NA	NFHS4	298	S04	47.8855	44.6111	51.1598	1.67061	47.9 (44.6, 51.2)
District	NA	NFHS4	299	S04	50.8821	47.501	54.2633	1.72506	50.9 (47.5, 54.3)
District	NA	NFHS4	300	S04	46.1408	41.1095	51.1722	2.56703	46.1 (41.1, 51.2)
District	NA	NFHS4	301	S04	45.9813	41.6612	50.3015	2.20415	46 (41.7, 50.3)
District	NA	NFHS4	302	S04	46.339	42.1996	50.4784	2.11194	46.3 (42.2, 50.5)
District	NA	NFHS4	303	S04	47.6702	43.0719	52.2684	2.34604	47.7 (43.1, 52.3)
District	NA	NFHS4	304	S04	51.4132	46.7795	56.047	2.36417	51.4 (46.8, 56)
District	NA	NFHS4	305	S04	50.1758	45.6492	54.7024	2.3095	50.2 (45.6, 54.7)
District	NA	NFHS4	306	S04	48.4674	43.5643	53.3705	2.50158	48.5 (43.6, 53.4)
District	NA	NFHS4	307	S04	49.6294	44.4408	54.818	2.64723	49.6 (44.4, 54.8)
District	NA	NFHS4	308	S04	46.3572	42.0894	50.6249	2.17744	46.4 (42.1, 50.6)
District	NA	NFHS4	309	S04	46.4774	41.8859	51.0689	2.3426	46.5 (41.9, 51.1)
District	NA	NFHS4	310	S04	47.9544	42.4633	53.4454	2.80156	48 (42.5, 53.4)
District	NA	NFHS4	311	S04	49.5027	44.0374	54.968	2.78842	49.5 (44, 55)
District	NA	NFHS4	312	S04	42.0488	36.91	47.1876	2.62185	42 (36.9, 47.2)
District	NA	NFHS4	313	S04	49.5819	44.5992	54.5647	2.54222	49.6 (44.6, 54.6)
District	NA	NFHS4	314	S04	45.1164	40.0488	50.184	2.58551	45.1 (40, 50.2)
District	NA	NFHS4	315	S04	48.5807	43.7218	53.4395	2.47901	48.6 (43.7, 53.4)
District	NA	NFHS4	316	S04	48.7547	44.4496	53.0597	2.19644	48.8 (44.4, 53.1)
District	NA	NFHS4	317	S04	48.5608	44.2076	52.9139	2.22099	48.6 (44.2, 52.9)
District	NA	NFHS4	318	S04	48.6554	43.9061	53.4047	2.4231	48.7 (43.9, 53.4)
District	NA	NFHS4	319	S04	46.6088	41.9216	51.296	2.39143	46.6 (41.9, 51.3)
District	NA	NFHS4	320	S04	52.2642	46.6499	57.8785	2.86442	52.3 (46.6, 57.9)
District	NA	NFHS4	321	S04	48.1324	43.0258	53.239	2.6054	48.1 (43, 53.2)
District	NA	NFHS4	322	S04	43.7589	37.5966	49.9212	3.14404	43.8 (37.6, 49.9)
District	NA	NFHS4	323	S04	46.8367	41.7332	51.9401	2.60378	46.8 (41.7, 51.9)
District	NA	NFHS4	324	S04	48.6571	44.1999	53.1142	2.27408	48.7 (44.2, 53.1)
District	NA	NFHS4	325	S04	49.1796	44.9004	53.4589	2.18328	49.2 (44.9, 53.5)
District	NA	NFHS4	326	S04	47.3906	42.4695	52.3116	2.51072	47.4 (42.5, 52.3)
District	NA	NFHS4	327	S04	50.1928	42.2331	58.1525	4.06108	50.2 (42.2, 58.2)
District	NA	NFHS4	328	S04	47.0475	40.28	53.815	3.45281	47 (40.3, 53.8)
District	NA	NFHS4	329	S04	50.8527	43.8793	57.8262	3.55788	50.9 (43.9, 57.8)
District	NA	NFHS4	330	S04	47.0491	41.9903	52.1079	2.58102	47 (42, 52.1)
District	NA	NFHS4	331	S04	47.748	40.9105	54.5855	3.48852	47.7 (40.9, 54.6)
District	NA	NFHS4	332	S04	46.032	41.557	50.5071	2.28319	46 (41.6, 50.5)
District	NA	NFHS4	333	S04	51.0439	46.1148	55.973	2.51483	51 (46.1, 56)
District	NA	NFHS4	334	S04	46.0591	39.9337	52.1846	3.12523	46.1 (39.9, 52.2)
District	NA	NFHS4	335	S04	51.4615	44.7018	58.2212	3.44882	51.5 (44.7, 58.2)
District	NA	NFHS4	336	S04	44.8062	39.1667	50.4457	2.87731	44.8 (39.2, 50.4)
District	NA	NFHS4	337	S04	43.9735	37.0993	50.8477	3.50724	44 (37.1, 50.8)
District	NA	NFHS4	338	S04	48.2135	41.8637	54.5633	3.23969	48.2 (41.9, 54.6)
District	NA	NFHS4	339	S04	52.6457	46.2328	59.0586	3.2719	52.6 (46.2, 59.1)
District	NA	NFHS4	340	S04	49.7926	44.7127	54.8725	2.59181	49.8 (44.7, 54.9)
District	NA	NFHS4	341	S04	48.4797	42.6736	54.2858	2.96228	48.5 (42.7, 54.3)
District	NA	NFHS4	342	S04	51.2899	44.0335	58.5464	3.70226	51.3 (44, 58.5)
District	NA	NFHS4	343	S04	51.1815	46.9638	55.3992	2.15188	51.2 (47, 55.4)
District	NA	NFHS4	344	S04	45.5566	40.7587	50.3546	2.44791	45.6 (40.8, 50.4)
District	NA	NFHS4	345	S04	50.3834	44.3568	56.41	3.07481	50.4 (44.4, 56.4)
District	NA	NFHS4	346	S04	48.8068	44.5852	53.0283	2.15385	48.8 (44.6, 53)
District	NA	NFHS4	347	S04	47.8954	44.3648	51.4259	1.80131	47.9 (44.4, 51.4)
District	NA	NFHS4	348	S04	46.0998	42.6912	49.5083	1.73907	46.1 (42.7, 49.5)
District	NA	NFHS4	349	S04	44.0541	39.8812	48.227	2.12903	44.1 (39.9, 48.2)
District	NA	NFHS4	350	S04	43.8687	39.7804	47.9569	2.08585	43.9 (39.8, 48)
District	NA	NFHS4	351	S04	48.2012	43.5436	52.8589	2.37634	48.2 (43.5, 52.9)
District	NA	NFHS4	352	S04	45.271	40.3097	50.2322	2.53125	45.3 (40.3, 50.2)
District	NA	NFHS4	353	S04	47.8093	43.4053	52.2132	2.24691	47.8 (43.4, 52.2)
District	NA	NFHS4	354	S04	47.5713	43.8756	51.267	1.88557	47.6 (43.9, 51.3)
District	NA	NFHS4	355	S04	48.1093	44.075	52.1437	2.05835	48.1 (44.1, 52.1)
District	NA	NFHS4	356	S04	50.9496	45.7682	56.1311	2.64358	50.9 (45.8, 56.1)
District	NA	NFHS4	357	S04	47.3602	43.0194	51.7011	2.2147	47.4 (43, 51.7)
District	NA	NFHS4	358	S04	49.8842	46.315	53.4533	1.82099	49.9 (46.3, 53.5)
District	NA	NFHS4	359	S04	46.0925	39.6808	52.5042	3.27126	46.1 (39.7, 52.5)
District	NA	NFHS4	360	S04	46.4582	42.3248	50.5916	2.10889	46.5 (42.3, 50.6)
District	NA	NFHS4	361	S04	48.6854	44.8829	52.488	1.94007	48.7 (44.9, 52.5)
District	NA	NFHS4	362	S04	50.6672	45.5079	55.8265	2.63231	50.7 (45.5, 55.8)
District	NA	NFHS4	363	S04	47.7297	42.5449	52.9146	2.64534	47.7 (42.5, 52.9)
District	NA	NFHS4	364	S04	50.7865	46.8827	54.6904	1.99177	50.8 (46.9, 54.7)
District	NA	NFHS4	365	S04	52.2619	47.8549	56.6688	2.24845	52.3 (47.9, 56.7)
District	NA	NFHS4	366	S04	50.2982	45.5821	55.0143	2.40617	50.3 (45.6, 55)
District	NA	NFHS4	367	S04	52.8331	47.0887	58.5776	2.93084	52.8 (47.1, 58.6)
District	NA	NFHS4	368	S04	50.4888	46.3508	54.6268	2.11124	50.5 (46.4, 54.6)
District	NA	NFHS4	369	S04	47.5431	42.6325	52.4536	2.50536	47.5 (42.6, 52.5)
District	NA	NFHS4	370	S04	48.5335	43.6845	53.3826	2.47401	48.5 (43.7, 53.4)
District	NA	NFHS4	371	S04	50.19	45.8641	54.516	2.20712	50.2 (45.9, 54.5)
District	NA	NFHS4	372	S04	49.7846	42.8828	56.6863	3.52131	49.8 (42.9, 56.7)
District	NA	NFHS4	373	S04	52.9905	48.548	57.4331	2.26662	53 (48.5, 57.4)
District	NA	NFHS4	374	S04	50.8865	46.6887	55.0843	2.14175	50.9 (46.7, 55.1)
District	NA	NFHS4	375	S04	46.311	40.2894	52.3326	3.07225	46.3 (40.3, 52.3)
District	NA	NFHS4	376	S04	48.3667	43.8939	52.8396	2.28206	48.4 (43.9, 52.8)
District	NA	NFHS4	377	S04	49.9004	44.6842	55.1165	2.6613	49.9 (44.7, 55.1)
District	NA	NFHS4	378	S04	46.5607	41.288	51.8335	2.69018	46.6 (41.3, 51.8)
District	NA	NFHS4	379	S04	49.8055	43.3481	56.2629	3.29461	49.8 (43.3, 56.3)
District	NA	NFHS4	380	S04	47.6485	42.5158	52.7812	2.61872	47.6 (42.5, 52.8)
District	NA	NFHS4	381	S04	49.1594	43.6137	54.705	2.82942	49.2 (43.6, 54.7)
District	NA	NFHS4	382	S04	43.0044	38.1136	47.8953	2.49532	43 (38.1, 47.9)
District	NA	NFHS4	383	S04	50.6455	44.0325	57.2585	3.37398	50.6 (44, 57.3)
District	NA	NFHS4	384	S04	47.8067	43.4752	52.1383	2.20996	47.8 (43.5, 52.1)
District	NA	NFHS4	385	S04	42.3073	36.7843	47.8303	2.81786	42.3 (36.8, 47.8)
District	NA	NFHS4	386	S04	49.0632	44.4842	53.6422	2.33623	49.1 (44.5, 53.6)
District	NA	NFHS4	387	S04	47.6253	41.9763	53.2744	2.88217	47.6 (42, 53.3)
District	NA	NFHS4	388	S04	43.6622	38.0921	49.2322	2.84186	43.7 (38.1, 49.2)
District	NA	NFHS4	389	S04	44.4018	39.3426	49.4609	2.58121	44.4 (39.3, 49.5)
District	NA	NFHS4	390	S04	50.5546	45.6225	55.4867	2.51638	50.6 (45.6, 55.5)
District	NA	NFHS4	391	S04	49.1535	42.8367	55.4704	3.22288	49.2 (42.8, 55.5)
District	NA	NFHS4	392	S04	50.1735	45.4452	54.9017	2.41237	50.2 (45.4, 54.9)
District	NA	NFHS4	393	S04	51.0584	46.3417	55.7751	2.40647	51.1 (46.3, 55.8)
District	NA	NFHS4	394	S04	50.5784	46.3475	54.8092	2.15859	50.6 (46.3, 54.8)
District	NA	NFHS4	395	S04	47.1708	42.1011	52.2404	2.58657	47.2 (42.1, 52.2)
District	NA	NFHS4	396	S04	49.876	45.6422	54.1099	2.16013	49.9 (45.6, 54.1)
District	NA	NFHS4	397	S04	51.7724	47.141	56.4038	2.36295	51.8 (47.1, 56.4)
District	NA	NFHS4	398	S04	46.3016	41.468	51.1352	2.46612	46.3 (41.5, 51.1)
District	NA	NFHS4	399	S04	47.3105	42.8685	51.7525	2.26633	47.3 (42.9, 51.8)
District	NA	NFHS4	400	S04	48.5107	45.0098	52.0117	1.78619	48.5 (45, 52)
District	NA	NFHS4	401	S04	51.524	47.4842	55.5637	2.06109	51.5 (47.5, 55.6)
District	NA	NFHS4	402	S04	47.9616	41.5025	54.4207	3.29544	48 (41.5, 54.4)
District	NA	NFHS4	403	S04	48.5107	42.8769	54.1446	2.87441	48.5 (42.9, 54.1)
District	NA	NFHS4	404	S04	49.5034	46.216	52.7908	1.67725	49.5 (46.2, 52.8)
District	NA	NFHS4	405	S04	46.1585	40.4137	51.9033	2.931	46.2 (40.4, 51.9)
District	NA	NFHS4	406	S04	51.7746	47.3448	56.2045	2.26014	51.8 (47.3, 56.2)
District	NA	NFHS4	407	S04	47.0996	42.1822	52.017	2.50888	47.1 (42.2, 52)
District	NA	NFHS4	408	S04	49.65	45.8404	53.4596	1.94369	49.7 (45.8, 53.5)
District	NA	NFHS4	409	S04	46.4191	42.6959	50.1423	1.89961	46.4 (42.7, 50.1)
District	NA	NFHS4	410	S04	49.5292	46.4316	52.6269	1.58044	49.5 (46.4, 52.6)
District	NA	NFHS4	411	S04	46.3644	41.6994	51.0295	2.38011	46.4 (41.7, 51)
District	NA	NFHS4	412	S04	53.3649	47.0767	59.6531	3.20827	53.4 (47.1, 59.7)
District	NA	NFHS4	413	S04	45.2476	39.6067	50.8884	2.87799	45.2 (39.6, 50.9)
District	NA	NFHS4	414	S04	50.9186	46.3098	55.5275	2.35145	50.9 (46.3, 55.5)
District	NA	NFHS4	415	S04	45.5628	41.9258	49.1998	1.85561	45.6 (41.9, 49.2)
District	NA	NFHS4	416	S04	50.825	46.5241	55.126	2.19437	50.8 (46.5, 55.1)
District	NA	NFHS4	417	S04	47.718	43.8512	51.5847	1.97284	47.7 (43.9, 51.6)
District	NA	NFHS4	418	S04	47.5494	42.3854	52.7135	2.63473	47.5 (42.4, 52.7)
District	NA	NFHS4	419	S04	52.1335	46.8875	57.3796	2.67656	52.1 (46.9, 57.4)
District	NA	NFHS4	420	S04	45.4707	41.2603	49.6811	2.14815	45.5 (41.3, 49.7)
District	NA	NFHS4	421	S04	45.6608	41.6915	49.6301	2.02513	45.7 (41.7, 49.6)
District	NA	NFHS4	422	S04	45.0037	38.9655	51.0419	3.0807	45 (39, 51)
District	NA	NFHS4	423	S04	51.8392	47.3304	56.348	2.30043	51.8 (47.3, 56.3)
District	NA	NFHS4	424	S04	47.5034	42.9129	52.094	2.34212	47.5 (42.9, 52.1)
District	NA	NFHS4	425	S04	45.6442	41.4952	49.7932	2.11683	45.6 (41.5, 49.8)
District	NA	NFHS4	426	S04	44.5399	39.9453	49.1344	2.34415	44.5 (39.9, 49.1)
District	NA	NFHS4	427	S04	44.6888	40.4346	48.9431	2.17053	44.7 (40.4, 48.9)
District	NA	NFHS4	428	S04	46.9507	42.0402	51.8612	2.50536	47 (42, 51.9)
District	NA	NFHS4	429	S04	48.5546	43.9219	53.1873	2.36364	48.6 (43.9, 53.2)
District	NA	NFHS4	430	S04	46.943	42.3	51.5859	2.36887	46.9 (42.3, 51.6)
District	NA	NFHS4	431	S04	50.2149	45.6098	54.82	2.34954	50.2 (45.6, 54.8)
District	NA	NFHS4	432	S04	45.176	39.822	50.53	2.73165	45.2 (39.8, 50.5)
District	NA	NFHS4	433	S04	44.7838	40.4258	49.1419	2.22348	44.8 (40.4, 49.1)
District	NA	NFHS4	434	S04	47.7167	43.8563	51.5771	1.9696	47.7 (43.9, 51.6)
District	NA	NFHS4	435	S04	50.5863	47.7617	53.4109	1.44111	50.6 (47.8, 53.4)
District	NA	NFHS4	436	S04	46.1759	41.9872	50.3647	2.1371	46.2 (42, 50.4)
District	NA	NFHS4	437	S04	49.5352	44.3638	54.7066	2.63848	49.5 (44.4, 54.7)
District	NA	NFHS4	438	S04	48.7747	44.8083	52.7412	2.0237	48.8 (44.8, 52.7)
District	NA	NFHS4	439	S04	45.9733	41.6923	50.2543	2.18418	46 (41.7, 50.3)
District	NA	NFHS4	440	S04	49.07	44.8271	53.3128	2.16473	49.1 (44.8, 53.3)
District	NA	NFHS4	441	S04	47.2613	44.2931	50.2296	1.51442	47.3 (44.3, 50.2)
District	NA	NFHS4	442	S04	49.2143	44.6003	53.8282	2.35405	49.2 (44.6, 53.8)
District	NA	NFHS4	443	S04	49.6009	45.8307	53.3711	1.92359	49.6 (45.8, 53.4)
District	NA	NFHS4	444	S04	47.648	43.0994	52.1966	2.32071	47.6 (43.1, 52.2)
District	NA	NFHS4	445	S04	48.4535	43.9609	52.9461	2.29215	48.5 (44, 52.9)
District	NA	NFHS4	446	S04	47.6261	43.8413	51.4109	1.93103	47.6 (43.8, 51.4)
District	NA	NFHS4	447	S04	48.6218	43.9996	53.2441	2.35828	48.6 (44, 53.2)
District	NA	NFHS4	448	S04	44.8752	40.2204	49.5299	2.37487	44.9 (40.2, 49.5)
District	NA	NFHS4	449	S04	48.7445	44.7607	52.7284	2.03257	48.7 (44.8, 52.7)
District	NA	NFHS4	450	S04	54.2436	49.9441	58.5431	2.1936	54.2 (49.9, 58.5)
District	NA	NFHS4	451	S04	48.2396	43.6741	52.8051	2.32933	48.2 (43.7, 52.8)
District	NA	NFHS4	452	S04	45.6079	40.4148	50.801	2.64955	45.6 (40.4, 50.8)
District	NA	NFHS4	453	S04	45.7578	41.3482	50.1674	2.24979	45.8 (41.3, 50.2)
District	NA	NFHS4	454	S04	47.9671	42.7157	53.2185	2.67928	48 (42.7, 53.2)
District	NA	NFHS4	455	S04	48.0197	43.4602	52.5791	2.32625	48 (43.5, 52.6)
District	NA	NFHS4	456	S04	50.2374	45.6217	54.8531	2.35496	50.2 (45.6, 54.9)
District	NA	NFHS4	457	S04	51.1271	46.5833	55.6709	2.31828	51.1 (46.6, 55.7)
District	NA	NFHS4	458	S04	49.8598	45.9045	53.8152	2.01802	49.9 (45.9, 53.8)
District	NA	NFHS4	459	S04	48.6879	44.749	52.6268	2.00965	48.7 (44.7, 52.6)
District	NA	NFHS4	460	S04	48.5188	44.0763	52.9612	2.26656	48.5 (44.1, 53)
District	NA	NFHS4	461	S04	45.1225	39.9793	50.2656	2.62405	45.1 (40, 50.3)
District	NA	NFHS4	462	S04	47.0956	42.9699	51.2214	2.10498	47.1 (43, 51.2)
District	NA	NFHS4	463	S04	48.3461	43.9319	52.7602	2.25213	48.3 (43.9, 52.8)
District	NA	NFHS4	464	S04	49.9086	44.897	54.9201	2.55691	49.9 (44.9, 54.9)
District	NA	NFHS4	465	S04	48.2409	45.1995	51.2824	1.55174	48.2 (45.2, 51.3)
District	NA	NFHS4	466	S04	44.9849	39.7112	50.2587	2.69068	45 (39.7, 50.3)
District	NA	NFHS4	467	S04	46.3694	43.4063	49.3325	1.51177	46.4 (43.4, 49.3)
District	NA	NFHS4	468	S04	50.246	44.8938	55.5982	2.7307	50.2 (44.9, 55.6)
District	NA	NFHS4	469	S04	50.0897	44.7341	55.4453	2.73246	50.1 (44.7, 55.4)
District	NA	NFHS4	470	S04	45.1999	39.8085	50.5913	2.75072	45.2 (39.8, 50.6)
District	NA	NFHS4	471	S04	43.9285	39.2115	48.6454	2.40659	43.9 (39.2, 48.6)
District	NA	NFHS4	472	S04	46.5378	41.9286	51.1469	2.35162	46.5 (41.9, 51.1)
District	NA	NFHS4	473	S04	50.5282	45.7212	55.3352	2.45256	50.5 (45.7, 55.3)
District	NA	NFHS4	474	S04	45.9072	38.6039	53.2105	3.72617	45.9 (38.6, 53.2)
District	NA	NFHS4	475	S04	49.8791	44.5275	55.2307	2.73043	49.9 (44.5, 55.2)
District	NA	NFHS4	476	S04	44.0021	38.2638	49.7403	2.92767	44 (38.3, 49.7)
District	NA	NFHS4	477	S04	49.8906	43.4624	56.3188	3.27968	49.9 (43.5, 56.3)
District	NA	NFHS4	478	S04	44.8048	39.0229	50.5867	2.94995	44.8 (39, 50.6)
District	NA	NFHS4	479	S04	47.7471	42.7157	52.7785	2.56706	47.7 (42.7, 52.8)
District	NA	NFHS4	480	S04	45.0553	39.2612	50.8495	2.9562	45.1 (39.3, 50.8)
District	NA	NFHS4	481	S04	48.2457	41.9066	54.5847	3.23422	48.2 (41.9, 54.6)
District	NA	NFHS4	482	S04	45.3987	39.4515	51.3458	3.03424	45.4 (39.5, 51.3)
District	NA	NFHS4	483	S04	48.3637	44.0897	52.6377	2.18061	48.4 (44.1, 52.6)
District	NA	NFHS4	484	S04	48.5204	44.1046	52.9362	2.25296	48.5 (44.1, 52.9)
District	NA	NFHS4	485	S04	50.1616	45.6435	54.6797	2.30515	50.2 (45.6, 54.7)
District	NA	NFHS4	486	S04	53.2683	48.1377	58.399	2.61766	53.3 (48.1, 58.4)
District	NA	NFHS4	487	S04	46.2781	39.7091	52.8471	3.35153	46.3 (39.7, 52.8)
District	NA	NFHS4	488	S04	49.6767	44.3039	55.0495	2.74123	49.7 (44.3, 55)
District	NA	NFHS4	489	S04	49.3187	45.4001	53.2374	1.9993	49.3 (45.4, 53.2)
District	NA	NFHS4	490	S04	45.1101	38.9664	51.2538	3.13454	45.1 (39, 51.3)
District	NA	NFHS4	491	S04	53.378	47.8573	58.8987	2.81669	53.4 (47.9, 58.9)
District	NA	NFHS4	492	S04	40.7607	34.2909	47.2305	3.30093	40.8 (34.3, 47.2)
District	NA	NFHS4	493	S04	46.9733	40.0666	53.8799	3.52379	47 (40.1, 53.9)
District	NA	NFHS4	494	S04	45.0467	36.3928	53.7007	4.41529	45 (36.4, 53.7)
District	NA	NFHS4	495	S04	48.6098	41.3853	55.8343	3.68597	48.6 (41.4, 55.8)
District	NA	NFHS4	496	S04	49.5882	42.8707	56.3057	3.4273	49.6 (42.9, 56.3)
District	NA	NFHS4	497	S04	50.2906	43.8704	56.7109	3.27565	50.3 (43.9, 56.7)
District	NA	NFHS4	498	S04	46.425	41.0199	51.8301	2.75771	46.4 (41, 51.8)
District	NA	NFHS4	499	S04	47.9195	41.2934	54.5455	3.38064	47.9 (41.3, 54.5)
District	NA	NFHS4	500	S04	47.3634	42.0863	52.6406	2.69243	47.4 (42.1, 52.6)
District	NA	NFHS4	501	S04	47.6235	42.7031	52.5439	2.51042	47.6 (42.7, 52.5)
District	NA	NFHS4	502	S04	47.2826	41.3228	53.2423	3.04069	47.3 (41.3, 53.2)
District	NA	NFHS4	503	S04	51.2299	44.3493	58.1104	3.5105	51.2 (44.3, 58.1)
District	NA	NFHS4	504	S04	55.2444	48.5101	61.9786	3.43584	55.2 (48.5, 62)
District	NA	NFHS4	505	S04	49.1147	40.2787	57.9507	4.50816	49.1 (40.3, 58)
District	NA	NFHS4	506	S04	53.4384	46.2874	60.5894	3.64847	53.4 (46.3, 60.6)
District	NA	NFHS4	507	S04	50.366	44.31	56.422	3.08981	50.4 (44.3, 56.4)
District	NA	NFHS4	508	S04	52.7162	45.9909	59.4415	3.43127	52.7 (46, 59.4)
District	NA	NFHS4	509	S04	49.2969	40.923	57.6707	4.27236	49.3 (40.9, 57.7)
District	NA	NFHS4	510	S04	46.0813	38.4697	53.6929	3.88346	46.1 (38.5, 53.7)
District	NA	NFHS4	511	S04	48.8468	43.5774	54.1162	2.68847	48.8 (43.6, 54.1)
District	NA	NFHS4	512	S04	49.731	44.3651	55.097	2.73773	49.7 (44.4, 55.1)
District	NA	NFHS4	513	S04	51.9512	46.2153	57.687	2.92647	52 (46.2, 57.7)
District	NA	NFHS4	514	S04	46.6149	41.4161	51.8137	2.65245	46.6 (41.4, 51.8)
District	NA	NFHS4	515	S04	53.1129	46.452	59.7738	3.39843	53.1 (46.5, 59.8)
District	NA	NFHS4	516	S04	45.1519	41.474	48.8297	1.87646	45.2 (41.5, 48.8)
District	NA	NFHS4	517	S04	47.178	40.4424	53.9136	3.43653	47.2 (40.4, 53.9)
District	NA	NFHS4	518	S04	47.7396	41.6067	53.8725	3.12903	47.7 (41.6, 53.9)
District	NA	NFHS4	519	S04	51.4389	45.6594	57.2185	2.94874	51.4 (45.7, 57.2)
District	NA	NFHS4	520	S04	44.8551	37.0516	52.6586	3.98139	44.9 (37.1, 52.7)
District	NA	NFHS4	521	S04	47.9185	41.8619	53.975	3.09009	47.9 (41.9, 54)
District	NA	NFHS4	522	S04	45.9502	40.907	50.9934	2.57307	46 (40.9, 51)
District	NA	NFHS4	523	S04	50.6159	45.3031	55.9286	2.71057	50.6 (45.3, 55.9)
District	NA	NFHS4	524	S04	47.6905	43.608	51.7729	2.08288	47.7 (43.6, 51.8)
District	NA	NFHS4	525	S04	44.4706	38.5517	50.3894	3.01983	44.5 (38.6, 50.4)
District	NA	NFHS4	526	S04	44.2696	38.4082	50.131	2.9905	44.3 (38.4, 50.1)
District	NA	NFHS4	527	S04	50.1571	43.3669	56.9473	3.46437	50.2 (43.4, 56.9)
District	NA	NFHS4	528	S04	48.8306	42.538	55.1231	3.21048	48.8 (42.5, 55.1)
District	NA	NFHS4	529	S04	45.3291	38.1932	52.465	3.64076	45.3 (38.2, 52.5)
District	NA	NFHS4	530	S04	38.7535	32.0943	45.4127	3.39757	38.8 (32.1, 45.4)
District	NA	NFHS4	531	S04	47.9755	41.7853	54.1657	3.15825	48 (41.8, 54.2)
District	NA	NFHS4	532	S04	44.7168	36.9291	52.5046	3.97335	44.7 (36.9, 52.5)
District	NA	NFHS4	533	S04	42.8002	35.4016	50.1988	3.7748	42.8 (35.4, 50.2)
District	NA	NFHS4	534	S04	47.0745	40.6787	53.4704	3.26319	47.1 (40.7, 53.5)
District	NA	NFHS4	535	S04	51.1541	44.8904	57.4178	3.19577	51.2 (44.9, 57.4)
District	NA	NFHS4	536	S04	45.4256	38.756	52.0951	3.40282	45.4 (38.8, 52.1)
District	NA	NFHS4	537	S04	45.2709	40.4851	50.0566	2.44171	45.3 (40.5, 50.1)
District	NA	NFHS4	538	S04	48.4851	43.7477	53.2226	2.41706	48.5 (43.7, 53.2)
District	NA	NFHS4	539	S04	45.4829	39.0287	51.937	3.29292	45.5 (39, 51.9)
District	NA	NFHS4	540	S04	48.997	41.5805	56.4135	3.78391	49 (41.6, 56.4)
District	NA	NFHS4	541	S04	49.2463	40.9126	57.58	4.25191	49.2 (40.9, 57.6)
District	NA	NFHS4	542	S04	48.4017	42.0211	54.7823	3.25541	48.4 (42, 54.8)
District	NA	NFHS4	543	S04	46.5122	39.8457	53.1786	3.40125	46.5 (39.8, 53.2)
District	NA	NFHS4	544	S04	51.0615	44.4348	57.6881	3.38093	51.1 (44.4, 57.7)
District	NA	NFHS4	545	S04	50.2552	43.2075	57.3029	3.59577	50.3 (43.2, 57.3)
District	NA	NFHS4	546	S04	45.3925	38.504	52.2811	3.51457	45.4 (38.5, 52.3)
District	NA	NFHS4	547	S04	47.6323	40.2811	54.9835	3.75062	47.6 (40.3, 55)
District	NA	NFHS4	548	S04	37.8576	33.0797	42.6355	2.43772	37.9 (33.1, 42.6)
District	NA	NFHS4	549	S04	44.0516	39.566	48.5372	2.28856	44.1 (39.6, 48.5)
District	NA	NFHS4	550	S04	52.8787	46.1273	59.6302	3.4446	52.9 (46.1, 59.6)
District	NA	NFHS4	551	S04	39.1425	33.2642	45.0207	2.99912	39.1 (33.3, 45)
District	NA	NFHS4	552	S04	44.9958	39.5827	50.4089	2.76178	45 (39.6, 50.4)
District	NA	NFHS4	553	S04	54.1803	48.3647	59.996	2.96716	54.2 (48.4, 60)
District	NA	NFHS4	554	S04	53.6445	47.3749	59.9142	3.1988	53.6 (47.4, 59.9)
District	NA	NFHS4	555	S04	48.6584	41.7492	55.5675	3.52509	48.7 (41.7, 55.6)
District	NA	NFHS4	556	S04	44.1971	39.5552	48.8391	2.36835	44.2 (39.6, 48.8)
District	NA	NFHS4	557	S04	47.9394	42.83	53.0489	2.60686	47.9 (42.8, 53)
District	NA	NFHS4	558	S04	50.6324	42.4935	58.7712	4.15247	50.6 (42.5, 58.8)
District	NA	NFHS4	559	S04	49.4503	44.4854	54.4151	2.53311	49.5 (44.5, 54.4)
District	NA	NFHS4	560	S04	49.6169	45.205	54.0288	2.25098	49.6 (45.2, 54)
District	NA	NFHS4	561	S04	46.4395	39.8079	53.0711	3.38348	46.4 (39.8, 53.1)
District	NA	NFHS4	562	S04	47.1011	41.5208	52.6814	2.84708	47.1 (41.5, 52.7)
District	NA	NFHS4	563	S04	46.9928	41.0415	52.944	3.03634	47 (41, 52.9)
District	NA	NFHS4	564	S04	49.06	43.4676	54.6525	2.8533	49.1 (43.5, 54.7)
District	NA	NFHS4	565	S04	47.2854	42.7906	51.7801	2.29323	47.3 (42.8, 51.8)
District	NA	NFHS4	566	S04	47.3285	38.6968	55.9603	4.40396	47.3 (38.7, 56)
District	NA	NFHS4	567	S04	49.6973	43.8955	55.499	2.96007	49.7 (43.9, 55.5)
District	NA	NFHS4	568	S04	45.8701	39.6583	52.0819	3.1693	45.9 (39.7, 52.1)
District	NA	NFHS4	569	S04	43.9304	37.0041	50.8567	3.53382	43.9 (37, 50.9)
District	NA	NFHS4	570	S04	58.6853	51.3216	66.049	3.75699	58.7 (51.3, 66)
District	NA	NFHS4	571	S04	48.277	40.5639	55.9901	3.93526	48.3 (40.6, 56)
District	NA	NFHS4	572	S04	42.3874	37.2652	47.5096	2.61339	42.4 (37.3, 47.5)
District	NA	NFHS4	573	S04	47.9092	41.1773	54.6411	3.43464	47.9 (41.2, 54.6)
District	NA	NFHS4	574	S04	53.6625	48.6258	58.6991	2.56972	53.7 (48.6, 58.7)
District	NA	NFHS4	575	S04	53.3704	45.7388	61.002	3.89367	53.4 (45.7, 61)
District	NA	NFHS4	576	S04	54.3445	47.9768	60.7122	3.24884	54.3 (48, 60.7)
District	NA	NFHS4	577	S04	47.3109	41.8639	52.7578	2.77905	47.3 (41.9, 52.8)
District	NA	NFHS4	578	S04	53.2938	45.5426	61.0451	3.95471	53.3 (45.5, 61)
District	NA	NFHS4	579	S04	47.0705	42.0002	52.1408	2.58689	47.1 (42, 52.1)
District	NA	NFHS4	580	S04	48.7448	42.524	54.9657	3.17389	48.7 (42.5, 55)
District	NA	NFHS4	581	S04	45.747	38.764	52.73	3.56276	45.7 (38.8, 52.7)
District	NA	NFHS4	582	S04	44.1817	37.0153	51.3482	3.65635	44.2 (37, 51.3)
District	NA	NFHS4	583	S04	55.6276	48.9158	62.3394	3.42438	55.6 (48.9, 62.3)
District	NA	NFHS4	584	S04	47.8935	41.9963	53.7906	3.00875	47.9 (42, 53.8)
District	NA	NFHS4	585	S04	48.3939	40.5202	56.2676	4.0172	48.4 (40.5, 56.3)
District	NA	NFHS4	586	S04	49.0092	40.3748	57.6436	4.40531	49 (40.4, 57.6)
District	NA	NFHS4	587	S04	47.8948	43.6074	52.1822	2.18744	47.9 (43.6, 52.2)
District	NA	NFHS4	588	S04	49.5301	43.3987	55.6616	3.12831	49.5 (43.4, 55.7)
District	NA	NFHS4	589	S04	51.5872	44.452	58.7224	3.64041	51.6 (44.5, 58.7)
District	NA	NFHS4	590	S04	55.6385	48.6658	62.6111	3.55748	55.6 (48.7, 62.6)
District	NA	NFHS4	591	S04	48.7814	40.2382	57.3246	4.35878	48.8 (40.2, 57.3)
District	NA	NFHS4	592	S04	48.1868	40.2	56.1736	4.0749	48.2 (40.2, 56.2)
District	NA	NFHS4	593	S04	51.803	44.7871	58.8188	3.57952	51.8 (44.8, 58.8)
District	NA	NFHS4	594	S04	52.8358	45.2959	60.3757	3.84691	52.8 (45.3, 60.4)
District	NA	NFHS4	595	S04	54.8384	47.0121	62.6646	3.99299	54.8 (47, 62.7)
District	NA	NFHS4	596	S04	53.2513	45.7958	60.7068	3.80381	53.3 (45.8, 60.7)
District	NA	NFHS4	597	S04	52.1406	43.9599	60.3213	4.17383	52.1 (44, 60.3)
District	NA	NFHS4	598	S04	53.7701	45.5582	61.9819	4.18972	53.8 (45.6, 62)
District	NA	NFHS4	599	S04	53.1536	44.7529	61.5543	4.28607	53.2 (44.8, 61.6)
District	NA	NFHS4	600	S04	46.2715	39.9594	52.5837	3.22048	46.3 (40, 52.6)
District	NA	NFHS4	601	S04	52.213	44.3003	60.1258	4.0371	52.2 (44.3, 60.1)
District	NA	NFHS4	602	S04	46.6751	38.7363	54.6139	4.05041	46.7 (38.7, 54.6)
District	NA	NFHS4	603	S04	60.4838	51.2394	69.7281	4.71651	60.5 (51.2, 69.7)
District	NA	NFHS4	604	S04	52.5052	45.1889	59.8214	3.73279	52.5 (45.2, 59.8)
District	NA	NFHS4	605	S04	52.5309	46.6804	58.3815	2.98496	52.5 (46.7, 58.4)
District	NA	NFHS4	606	S04	45.6966	40.0867	51.3065	2.8622	45.7 (40.1, 51.3)
District	NA	NFHS4	607	S04	44.6154	39.5537	49.6771	2.58251	44.6 (39.6, 49.7)
District	NA	NFHS4	608	S04	45.6404	38.9341	52.3468	3.42161	45.6 (38.9, 52.3)
District	NA	NFHS4	609	S04	47.4121	41.2484	53.5757	3.14472	47.4 (41.2, 53.6)
District	NA	NFHS4	610	S04	48.2697	42.4316	54.1078	2.97862	48.3 (42.4, 54.1)
District	NA	NFHS4	611	S04	48.5641	41.8715	55.2568	3.41462	48.6 (41.9, 55.3)
District	NA	NFHS4	612	S04	50.7175	44.1014	57.3336	3.37555	50.7 (44.1, 57.3)
District	NA	NFHS4	613	S04	49.9642	44.4412	55.4872	2.81787	50 (44.4, 55.5)
District	NA	NFHS4	614	S04	51.4643	44.6709	58.2576	3.46599	51.5 (44.7, 58.3)
District	NA	NFHS4	615	S04	46.5941	40.6042	52.5841	3.0561	46.6 (40.6, 52.6)
District	NA	NFHS4	616	S04	45.2064	37.8484	52.5644	3.75407	45.2 (37.8, 52.6)
District	NA	NFHS4	617	S04	42.8808	37.5115	48.2501	2.73945	42.9 (37.5, 48.3)
District	NA	NFHS4	618	S04	46.8351	40.3084	53.3619	3.32999	46.8 (40.3, 53.4)
District	NA	NFHS4	619	S04	48.0036	41.9029	54.1043	3.11259	48 (41.9, 54.1)
District	NA	NFHS4	620	S04	45.8087	40.2208	51.3966	2.85097	45.8 (40.2, 51.4)
District	NA	NFHS4	621	S04	49.9775	43.9134	56.0415	3.09391	50 (43.9, 56)
District	NA	NFHS4	622	S04	53.1558	46.1247	60.1868	3.58726	53.2 (46.1, 60.2)
District	NA	NFHS4	623	S04	42.0757	37.0533	47.0981	2.56244	42.1 (37.1, 47.1)
District	NA	NFHS4	624	S04	54.5549	45.8766	63.2331	4.42768	54.6 (45.9, 63.2)
District	NA	NFHS4	625	S04	49.2234	42.3455	56.1012	3.50913	49.2 (42.3, 56.1)
District	NA	NFHS4	626	S04	41.9315	35.7432	48.1197	3.15727	41.9 (35.7, 48.1)
District	NA	NFHS4	627	S04	51.0448	44.289	57.8007	3.44686	51 (44.3, 57.8)
District	NA	NFHS4	628	S04	50.1051	43.4431	56.7671	3.399	50.1 (43.4, 56.8)
District	NA	NFHS4	629	S04	53.2492	47.0191	59.4794	3.17866	53.2 (47, 59.5)
District	NA	NFHS4	630	S04	48.6022	43.0157	54.1887	2.85027	48.6 (43, 54.2)
District	NA	NFHS4	631	S04	42.0085	34.5057	49.5113	3.82797	42 (34.5, 49.5)
District	NA	NFHS4	632	S04	44.2267	38.977	49.4763	2.67837	44.2 (39, 49.5)
District	NA	NFHS4	633	S04	51.0797	43.8238	58.3356	3.70198	51.1 (43.8, 58.3)
District	NA	NFHS4	634	S04	51.5256	45.1296	57.9217	3.26328	51.5 (45.1, 57.9)
District	NA	NFHS4	635	S04	44.5481	37.9123	51.1839	3.38559	44.5 (37.9, 51.2)
District	NA	NFHS4	636	S04	53.3408	47.5924	59.0893	2.93287	53.3 (47.6, 59.1)
District	NA	NFHS4	637	S04	47.1029	41.5593	52.6466	2.82838	47.1 (41.6, 52.6)
District	NA	NFHS4	638	S04	51.7811	42.8573	60.7049	4.55296	51.8 (42.9, 60.7)
District	NA	NFHS4	639	S04	49.0888	41.4465	56.731	3.89909	49.1 (41.4, 56.7)
District	NA	NFHS4	640	S04	44.7971	38.1617	51.4325	3.3854	44.8 (38.2, 51.4)
India	NA	NFHS5	NA	S04	48.0577	47.7765	48.3389	0.143477	48.1 (47.8, 48.3)
State	AN	NFHS5	NA	S04	47.6766	41.9558	53.3973	2.91874	47.7 (42, 53.4)
State	AP	NFHS5	NA	S04	48.0185	46.0185	50.0185	1.02039	48 (46, 50)
State	AR	NFHS5	NA	S04	49.2442	47.7453	50.7431	0.764747	49.2 (47.7, 50.7)
State	AS	NFHS5	NA	S04	48.7782	47.6606	49.8958	0.570214	48.8 (47.7, 49.9)
State	BR	NFHS5	NA	S04	47.6136	46.823	48.4042	0.403358	47.6 (46.8, 48.4)
State	CH	NFHS5	NA	S04	46.9964	40.2923	53.7005	3.42045	47 (40.3, 53.7)
State	CT	NFHS5	NA	S04	48.827	47.5138	50.1402	0.669992	48.8 (47.5, 50.1)
State	DD	NFHS5	NA	S04	44.6408	38.6621	50.6195	3.05037	44.6 (38.7, 50.6)
State	DL	NFHS5	NA	S04	48.2327	46.2386	50.2268	1.01742	48.2 (46.2, 50.2)
State	DN	NFHS5	NA	S04	45.2853	39.4202	51.1505	2.99243	45.3 (39.4, 51.2)
State	GA	NFHS5	NA	S04	46.0118	41.0284	50.9951	2.54253	46 (41, 51)
State	GJ	NFHS5	NA	S04	48.9223	47.6795	50.1651	0.634086	48.9 (47.7, 50.2)
State	HP	NFHS5	NA	S04	46.6357	44.2484	49.023	1.21801	46.6 (44.2, 49)
State	HR	NFHS5	NA	S04	46.9561	45.6425	48.2697	0.67021	47 (45.6, 48.3)
State	JH	NFHS5	NA	S04	47.1029	46.0314	48.1743	0.546641	47.1 (46, 48.2)
State	JK	NFHS5	NA	S04	49.2891	47.8288	50.7495	0.745075	49.3 (47.8, 50.7)
State	KA	NFHS5	NA	S04	49.1771	47.7196	50.6346	0.743611	49.2 (47.7, 50.6)
State	KL	NFHS5	NA	S04	48.9174	46.8022	51.0326	1.07917	48.9 (46.8, 51)
State	LK	NFHS5	NA	S04	51.1217	45.8627	56.3808	2.68319	51.1 (45.9, 56.4)
State	MH	NFHS5	NA	S04	47.5762	46.1844	48.9679	0.710077	47.6 (46.2, 49)
State	ML	NFHS5	NA	S04	49.3304	47.6985	50.9623	0.83259	49.3 (47.7, 51)
State	MN	NFHS5	NA	S04	48.9687	47.0542	50.8833	0.976822	49 (47.1, 50.9)
State	MP	NFHS5	NA	S04	48.5789	47.69	49.4678	0.453537	48.6 (47.7, 49.5)
State	MZ	NFHS5	NA	S04	49.3198	46.405	52.2347	1.48718	49.3 (46.4, 52.2)
State	NL	NFHS5	NA	S04	48.3056	46.0155	50.5957	1.16841	48.3 (46, 50.6)
State	OR	NFHS5	NA	S04	47.0052	45.8185	48.1919	0.605445	47 (45.8, 48.2)
State	PB	NFHS5	NA	S04	47.5673	45.935	49.1996	0.832813	47.6 (45.9, 49.2)
State	PY	NFHS5	NA	S04	48.5673	43.1358	53.9988	2.77116	48.6 (43.1, 54)
State	RJ	NFHS5	NA	S04	46.9524	46.0459	47.8589	0.462501	47 (46, 47.9)
State	SK	NFHS5	NA	S04	48.6799	42.0914	55.2684	3.36148	48.7 (42.1, 55.3)
State	TG	NFHS5	NA	S04	47.3418	45.8942	48.7893	0.738546	47.3 (45.9, 48.8)
State	TN	NFHS5	NA	S04	46.6566	45.2561	48.0571	0.714548	46.7 (45.3, 48.1)
State	TR	NFHS5	NA	S04	50.3574	47.8195	52.8952	1.29484	50.4 (47.8, 52.9)
State	UP	NFHS5	NA	S04	48.476	47.8777	49.0743	0.305251	48.5 (47.9, 49.1)
State	UT	NFHS5	NA	S04	49.1928	47.1707	51.215	1.0317	49.2 (47.2, 51.2)
State	WB	NFHS5	NA	S04	49.0257	47.5191	50.5323	0.768685	49 (47.5, 50.5)
Urban	NA	NFHS5	NA	S04	47.9366	47.2826	48.5907	0.333681	47.9 (47.3, 48.6)
Rural	NA	NFHS5	NA	S04	48.1016	47.8007	48.4024	0.153496	48.1 (47.8, 48.4)
State_Urban	AN	NFHS5	NA	S04	48.3034	38.1806	58.4261	5.16466	48.3 (38.2, 58.4)
State_Urban	AP	NFHS5	NA	S04	46.7601	43.1486	50.3715	1.84257	46.8 (43.1, 50.4)
State_Urban	AR	NFHS5	NA	S04	47.011	43.8209	50.2011	1.62759	47 (43.8, 50.2)
State_Urban	AS	NFHS5	NA	S04	47.769	44.3507	51.1874	1.74406	47.8 (44.4, 51.2)
State_Urban	BR	NFHS5	NA	S04	48.1124	45.3231	50.9017	1.42311	48.1 (45.3, 50.9)
State_Urban	CH	NFHS5	NA	S04	46.3894	39.6959	53.0829	3.41504	46.4 (39.7, 53.1)
State_Urban	CT	NFHS5	NA	S04	48.0285	44.7991	51.2579	1.64765	48 (44.8, 51.3)
State_Urban	DD	NFHS5	NA	S04	42.1636	34.7257	49.6016	3.79485	42.2 (34.7, 49.6)
State_Urban	DL	NFHS5	NA	S04	48.3915	46.3462	50.4367	1.04349	48.4 (46.3, 50.4)
State_Urban	DN	NFHS5	NA	S04	40.3146	33.4556	47.1737	3.49953	40.3 (33.5, 47.2)
State_Urban	GA	NFHS5	NA	S04	45.7611	39.6421	51.8801	3.12194	45.8 (39.6, 51.9)
State_Urban	GJ	NFHS5	NA	S04	48.4573	46.0039	50.9107	1.25172	48.5 (46, 50.9)
State_Urban	HP	NFHS5	NA	S04	46.0769	39.5172	52.6365	3.34677	46.1 (39.5, 52.6)
State_Urban	HR	NFHS5	NA	S04	48.0467	45.4571	50.6364	1.32125	48 (45.5, 50.6)
State_Urban	JH	NFHS5	NA	S04	43.726	40.6892	46.7628	1.54937	43.7 (40.7, 46.8)
State_Urban	JK	NFHS5	NA	S04	49.2714	46.1911	52.3518	1.57159	49.3 (46.2, 52.4)
State_Urban	KA	NFHS5	NA	S04	51.2512	48.388	54.1143	1.4608	51.3 (48.4, 54.1)
State_Urban	KL	NFHS5	NA	S04	49.7291	46.4657	52.9926	1.66502	49.7 (46.5, 53)
State_Urban	LK	NFHS5	NA	S04	49.0463	42.8172	55.2755	3.17815	49 (42.8, 55.3)
State_Urban	MH	NFHS5	NA	S04	46.4326	43.7635	49.1018	1.36183	46.4 (43.8, 49.1)
State_Urban	ML	NFHS5	NA	S04	47.5348	41.9385	53.1311	2.85525	47.5 (41.9, 53.1)
State_Urban	MN	NFHS5	NA	S04	50.1818	46.9224	53.4413	1.66299	50.2 (46.9, 53.4)
State_Urban	MP	NFHS5	NA	S04	48.2889	46.0173	50.5605	1.15897	48.3 (46, 50.6)
State_Urban	MZ	NFHS5	NA	S04	47.772	42.7066	52.8374	2.58438	47.8 (42.7, 52.8)
State_Urban	NL	NFHS5	NA	S04	48.2978	42.8399	53.7557	2.78464	48.3 (42.8, 53.8)
State_Urban	OR	NFHS5	NA	S04	48.2371	45.0531	51.4212	1.62453	48.2 (45.1, 51.4)
State_Urban	PB	NFHS5	NA	S04	46.1165	43.3771	48.8559	1.39765	46.1 (43.4, 48.9)
State_Urban	PY	NFHS5	NA	S04	46.2301	39.7325	52.7277	3.31509	46.2 (39.7, 52.7)
State_Urban	RJ	NFHS5	NA	S04	48.3622	46.1641	50.5604	1.12151	48.4 (46.2, 50.6)
State_Urban	SK	NFHS5	NA	S04	59.3982	47.3908	71.4056	6.12623	59.4 (47.4, 71.4)
State_Urban	TG	NFHS5	NA	S04	47.1544	44.3151	49.9938	1.44865	47.2 (44.3, 50)
State_Urban	TN	NFHS5	NA	S04	47.0628	44.8301	49.2954	1.13912	47.1 (44.8, 49.3)
State_Urban	TR	NFHS5	NA	S04	49.6905	42.4172	56.9637	3.71084	49.7 (42.4, 57)
State_Urban	UP	NFHS5	NA	S04	48.2815	46.6272	49.9358	0.844035	48.3 (46.6, 49.9)
State_Urban	UT	NFHS5	NA	S04	52.3077	48.1213	56.4941	2.13593	52.3 (48.1, 56.5)
State_Urban	WB	NFHS5	NA	S04	47.6721	44.9289	50.4153	1.39958	47.7 (44.9, 50.4)
State_Rural	AN	NFHS5	NA	S04	47.1213	40.928	53.3146	3.15983	47.1 (40.9, 53.3)
State_Rural	AP	NFHS5	NA	S04	48.513	46.1203	50.9057	1.22076	48.5 (46.1, 50.9)
State_Rural	AR	NFHS5	NA	S04	49.6081	47.9447	51.2715	0.848675	49.6 (47.9, 51.3)
State_Rural	AS	NFHS5	NA	S04	48.9032	47.7212	50.0851	0.603054	48.9 (47.7, 50.1)
State_Rural	BR	NFHS5	NA	S04	47.5392	46.7308	48.3475	0.412421	47.5 (46.7, 48.3)
State_Rural	CH	NFHS5	NA	S04	100	100	100	0	100 (100, 100)
State_Rural	CT	NFHS5	NA	S04	49.0224	47.591	50.4539	0.730338	49 (47.6, 50.5)
State_Rural	DD	NFHS5	NA	S04	52.7355	46.0697	59.4012	3.40087	52.7 (46.1, 59.4)
State_Rural	DL	NFHS5	NA	S04	43.6311	35.5844	51.6778	4.10546	43.6 (35.6, 51.7)
State_Rural	DN	NFHS5	NA	S04	48.3701	40.1961	56.5442	4.17042	48.4 (40.2, 56.5)
State_Rural	GA	NFHS5	NA	S04	46.4046	37.8171	54.9922	4.3814	46.4 (37.8, 55)
State_Rural	GJ	NFHS5	NA	S04	49.1967	47.854	50.5393	0.685021	49.2 (47.9, 50.5)
State_Rural	HP	NFHS5	NA	S04	46.7102	44.1488	49.2715	1.30679	46.7 (44.1, 49.3)
State_Rural	HR	NFHS5	NA	S04	46.5102	44.9902	48.0301	0.775492	46.5 (45, 48)
State_Rural	JH	NFHS5	NA	S04	47.7844	46.6523	48.9165	0.577609	47.8 (46.7, 48.9)
State_Rural	JK	NFHS5	NA	S04	49.2945	47.6348	50.9542	0.846793	49.3 (47.6, 51)
State_Rural	KA	NFHS5	NA	S04	47.9536	46.4019	49.5053	0.791691	48 (46.4, 49.5)
State_Rural	KL	NFHS5	NA	S04	48.1642	45.4293	50.8991	1.39536	48.2 (45.4, 50.9)
State_Rural	LK	NFHS5	NA	S04	57.2552	49.6715	64.8389	3.86922	57.3 (49.7, 64.8)
State_Rural	MH	NFHS5	NA	S04	48.442	47.09	49.7939	0.689752	48.4 (47.1, 49.8)
State_Rural	ML	NFHS5	NA	S04	49.6064	47.9357	51.277	0.85236	49.6 (47.9, 51.3)
State_Rural	MN	NFHS5	NA	S04	48.3893	46.0287	50.7499	1.20439	48.4 (46, 50.7)
State_Rural	MP	NFHS5	NA	S04	48.6628	47.7234	49.6022	0.479287	48.7 (47.7, 49.6)
State_Rural	MZ	NFHS5	NA	S04	50.887	48.0771	53.6968	1.43359	50.9 (48.1, 53.7)
State_Rural	NL	NFHS5	NA	S04	48.3084	45.8768	50.74	1.24063	48.3 (45.9, 50.7)
State_Rural	OR	NFHS5	NA	S04	46.7946	45.5158	48.0735	0.652467	46.8 (45.5, 48.1)
State_Rural	PB	NFHS5	NA	S04	48.3578	46.3513	50.3642	1.02368	48.4 (46.4, 50.4)
State_Rural	PY	NFHS5	NA	S04	54.5247	45.2569	63.7925	4.72849	54.5 (45.3, 63.8)
State_Rural	RJ	NFHS5	NA	S04	46.6054	45.6159	47.5948	0.504817	46.6 (45.6, 47.6)
State_Rural	SK	NFHS5	NA	S04	42.6223	36.6272	48.6174	3.05871	42.6 (36.6, 48.6)
State_Rural	TG	NFHS5	NA	S04	47.4619	45.9315	48.9923	0.780829	47.5 (45.9, 49)
State_Rural	TN	NFHS5	NA	S04	46.3335	44.5556	48.1115	0.907107	46.3 (44.6, 48.1)
State_Rural	TR	NFHS5	NA	S04	50.5507	48.0471	53.0543	1.27734	50.6 (48, 53.1)
State_Rural	UP	NFHS5	NA	S04	48.5262	47.9061	49.1463	0.316384	48.5 (47.9, 49.1)
State_Rural	UT	NFHS5	NA	S04	47.7445	45.5145	49.9745	1.13775	47.7 (45.5, 50)
State_Rural	WB	NFHS5	NA	S04	49.515	47.7193	51.3108	0.916216	49.5 (47.7, 51.3)
District	NA	NFHS5	1	S04	48.5331	43.8188	53.2474	2.40524	48.5 (43.8, 53.2)
District	NA	NFHS5	2	S04	46.8864	40.8927	52.8802	3.05803	46.9 (40.9, 52.9)
District	NA	NFHS5	3	S04	49.2272	44.488	53.9663	2.41794	49.2 (44.5, 54)
District	NA	NFHS5	4	S04	56.9322	52.1291	61.7354	2.4506	56.9 (52.1, 61.7)
District	NA	NFHS5	5	S04	52.9861	48.1017	57.8704	2.49201	53 (48.1, 57.9)
District	NA	NFHS5	6	S04	48.5044	42.6847	54.3241	2.96921	48.5 (42.7, 54.3)
District	NA	NFHS5	7	S04	52.5843	45.8919	59.2767	3.41449	52.6 (45.9, 59.3)
District	NA	NFHS5	8	S04	48.3925	44.3994	52.3856	2.03729	48.4 (44.4, 52.4)
District	NA	NFHS5	9	S04	50.6557	45.229	56.0824	2.76873	50.7 (45.2, 56.1)
District	NA	NFHS5	10	S04	47.4065	41.6965	53.1166	2.9133	47.4 (41.7, 53.1)
District	NA	NFHS5	11	S04	44.5637	39.0878	50.0395	2.79378	44.6 (39.1, 50)
District	NA	NFHS5	12	S04	48.0095	40.4327	55.5863	3.86573	48 (40.4, 55.6)
District	NA	NFHS5	13	S04	49.4007	42.1504	56.651	3.69912	49.4 (42.2, 56.7)
District	NA	NFHS5	14	S04	53.6986	49.1282	58.2691	2.33186	53.7 (49.1, 58.3)
District	NA	NFHS5	15	S04	53.763	47.775	59.751	3.05511	53.8 (47.8, 59.8)
District	NA	NFHS5	16	S04	48.091	42.9825	53.1994	2.60634	48.1 (43, 53.2)
District	NA	NFHS5	17	S04	50.7226	44.3751	57.07	3.23849	50.7 (44.4, 57.1)
District	NA	NFHS5	18	S04	49.8167	42.9469	56.6865	3.50499	49.8 (42.9, 56.7)
District	NA	NFHS5	19	S04	49.722	43.424	56.02	3.21327	49.7 (43.4, 56)
District	NA	NFHS5	20	S04	50.306	45.8576	54.7544	2.26958	50.3 (45.9, 54.8)
District	NA	NFHS5	21	S04	47.3745	40.493	54.2559	3.51095	47.4 (40.5, 54.3)
District	NA	NFHS5	22	S04	44.8221	39.8159	49.8283	2.55418	44.8 (39.8, 49.8)
District	NA	NFHS5	23	S04	49.4904	41.9153	57.0655	3.86486	49.5 (41.9, 57.1)
District	NA	NFHS5	24	S04	44.1005	38.3408	49.8602	2.93861	44.1 (38.3, 49.9)
District	NA	NFHS5	25	S04	54.0425	44.3266	63.7584	4.95709	54 (44.3, 63.8)
District	NA	NFHS5	26	S04	50.4248	42.8039	58.0457	3.88823	50.4 (42.8, 58)
District	NA	NFHS5	27	S04	45.892	37.848	53.936	4.10408	45.9 (37.8, 53.9)
District	NA	NFHS5	28	S04	51.7799	42.171	61.3888	4.9025	51.8 (42.2, 61.4)
District	NA	NFHS5	29	S04	46.0608	39.9553	52.1663	3.11505	46.1 (40, 52.2)
District	NA	NFHS5	30	S04	47.255	39.4838	55.0263	3.96492	47.3 (39.5, 55)
District	NA	NFHS5	31	S04	45.8302	37.6967	53.9637	4.14973	45.8 (37.7, 54)
District	NA	NFHS5	32	S04	49.1285	44.0343	54.2227	2.59908	49.1 (44, 54.2)
District	NA	NFHS5	33	S04	45.1851	39.4984	50.8718	2.90138	45.2 (39.5, 50.9)
District	NA	NFHS5	34	S04	41.5058	36.3594	46.6522	2.62571	41.5 (36.4, 46.7)
District	NA	NFHS5	35	S04	43.7628	39.1515	48.3741	2.35271	43.8 (39.2, 48.4)
District	NA	NFHS5	36	S04	48.2235	42.0655	54.3815	3.14185	48.2 (42.1, 54.4)
District	NA	NFHS5	37	S04	48.8324	42.7466	54.9181	3.10497	48.8 (42.7, 54.9)
District	NA	NFHS5	38	S04	50.1747	42.2677	58.0817	4.03418	50.2 (42.3, 58.1)
District	NA	NFHS5	39	S04	43.4233	37.4125	49.4341	3.06671	43.4 (37.4, 49.4)
District	NA	NFHS5	40	S04	46.1599	40.9079	51.4119	2.6796	46.2 (40.9, 51.4)
District	NA	NFHS5	41	S04	49.784	41.6496	57.9184	4.1502	49.8 (41.6, 57.9)
District	NA	NFHS5	42	S04	49.7672	43.5147	56.0198	3.19007	49.8 (43.5, 56)
District	NA	NFHS5	43	S04	48.82	45.0325	52.6074	1.93239	48.8 (45, 52.6)
District	NA	NFHS5	44	S04	47.4061	42.8472	51.9649	2.32594	47.4 (42.8, 52)
District	NA	NFHS5	45	S04	45.7166	40.0573	51.3759	2.8874	45.7 (40.1, 51.4)
District	NA	NFHS5	46	S04	44.0336	38.0151	50.0522	3.07067	44 (38, 50.1)
District	NA	NFHS5	47	S04	46.3486	40.6867	52.0105	2.88872	46.3 (40.7, 52)
District	NA	NFHS5	48	S04	48.5824	42.5022	54.6625	3.10211	48.6 (42.5, 54.7)
District	NA	NFHS5	49	S04	50.6115	45.3211	55.9019	2.69919	50.6 (45.3, 55.9)
District	NA	NFHS5	50	S04	46.8915	41.4225	52.3605	2.79032	46.9 (41.4, 52.4)
District	NA	NFHS5	51	S04	48.249	40.2161	56.2819	4.09842	48.2 (40.2, 56.3)
District	NA	NFHS5	52	S04	45.6145	37.7359	53.493	4.01967	45.6 (37.7, 53.5)
District	NA	NFHS5	53	S04	45.75	40.4942	51.0059	2.68154	45.8 (40.5, 51)
District	NA	NFHS5	54	S04	42.9167	37.1469	48.6864	2.94375	42.9 (37.1, 48.7)
District	NA	NFHS5	55	S04	47.1284	40.3565	53.9004	3.45508	47.1 (40.4, 53.9)
District	NA	NFHS5	56	S04	46.1659	40.9891	51.3427	2.64123	46.2 (41, 51.3)
District	NA	NFHS5	57	S04	49.4128	43.4982	55.3273	3.01761	49.4 (43.5, 55.3)
District	NA	NFHS5	58	S04	48.3833	42.3463	54.4202	3.08008	48.4 (42.3, 54.4)
District	NA	NFHS5	59	S04	45.9646	41.3989	50.5303	2.32944	46 (41.4, 50.5)
District	NA	NFHS5	60	S04	46.0766	39.1593	52.9939	3.52925	46.1 (39.2, 53)
District	NA	NFHS5	61	S04	50.9458	41.7708	60.1207	4.68108	50.9 (41.8, 60.1)
District	NA	NFHS5	62	S04	47.646	41.2502	54.0419	3.26319	47.6 (41.3, 54)
District	NA	NFHS5	63	S04	48.9169	42.294	55.5397	3.37901	48.9 (42.3, 55.5)
District	NA	NFHS5	64	S04	56.9429	49.3538	64.532	3.87199	56.9 (49.4, 64.5)
District	NA	NFHS5	65	S04	48.4143	43.9869	52.8418	2.25891	48.4 (44, 52.8)
District	NA	NFHS5	66	S04	52.7666	47.9463	57.5868	2.45932	52.8 (47.9, 57.6)
District	NA	NFHS5	67	S04	50.2751	45.2302	55.32	2.57394	50.3 (45.2, 55.3)
District	NA	NFHS5	68	S04	48.8009	44.268	53.3338	2.31271	48.8 (44.3, 53.3)
District	NA	NFHS5	69	S04	45.9567	37.5718	54.3416	4.27802	46 (37.6, 54.3)
District	NA	NFHS5	70	S04	43.6384	38.0851	49.1916	2.8333	43.6 (38.1, 49.2)
District	NA	NFHS5	71	S04	51.6183	46.3881	56.8484	2.66846	51.6 (46.4, 56.8)
District	NA	NFHS5	72	S04	46.7715	40.5394	53.0035	3.17962	46.8 (40.5, 53)
District	NA	NFHS5	73	S04	44.8434	40.0825	49.6043	2.42901	44.8 (40.1, 49.6)
District	NA	NFHS5	74	S04	44.4197	39.8946	48.9448	2.3087	44.4 (39.9, 48.9)
District	NA	NFHS5	75	S04	48.5754	42.529	54.6219	3.08491	48.6 (42.5, 54.6)
District	NA	NFHS5	76	S04	47.6007	41.4683	53.733	3.12876	47.6 (41.5, 53.7)
District	NA	NFHS5	77	S04	46.2005	40.6513	51.7496	2.8312	46.2 (40.7, 51.7)
District	NA	NFHS5	78	S04	47.292	41.3882	53.1958	3.01214	47.3 (41.4, 53.2)
District	NA	NFHS5	79	S04	45.1654	37.5303	52.8005	3.89547	45.2 (37.5, 52.8)
District	NA	NFHS5	80	S04	46.184	40.0193	52.3488	3.14529	46.2 (40, 52.3)
District	NA	NFHS5	81	S04	47.7187	43.2355	52.202	2.28737	47.7 (43.2, 52.2)
District	NA	NFHS5	82	S04	46.4058	41.2237	51.5879	2.64394	46.4 (41.2, 51.6)
District	NA	NFHS5	83	S04	56.0745	46.548	65.601	4.86046	56.1 (46.5, 65.6)
District	NA	NFHS5	84	S04	49.5847	43.2909	55.8784	3.2111	49.6 (43.3, 55.9)
District	NA	NFHS5	85	S04	44.2017	38.9847	49.4187	2.66175	44.2 (39, 49.4)
District	NA	NFHS5	86	S04	44.8405	39.0964	50.5846	2.93066	44.8 (39.1, 50.6)
District	NA	NFHS5	87	S04	46.9772	42.7836	51.1708	2.13958	47 (42.8, 51.2)
District	NA	NFHS5	88	S04	47.5244	42.3139	52.7349	2.65842	47.5 (42.3, 52.7)
District	NA	NFHS5	89	S04	46.432	42.2601	50.6039	2.12853	46.4 (42.3, 50.6)
District	NA	NFHS5	90	S04	50.3742	45.2815	55.467	2.59835	50.4 (45.3, 55.5)
District	NA	NFHS5	91	S04	48.872	41.5057	56.2382	3.7583	48.9 (41.5, 56.2)
District	NA	NFHS5	92	S04	49.2061	44.2062	54.206	2.55097	49.2 (44.2, 54.2)
District	NA	NFHS5	93	S04	47.3991	41.0807	53.7175	3.22368	47.4 (41.1, 53.7)
District	NA	NFHS5	94	S04	56.6866	43.5464	69.8267	6.70416	56.7 (43.5, 69.8)
District	NA	NFHS5	95	S04	50.262	42.3638	58.1602	4.02968	50.3 (42.4, 58.2)
District	NA	NFHS5	96	S04	49.9471	45.1753	54.7188	2.43457	49.9 (45.2, 54.7)
District	NA	NFHS5	97	S04	42.5139	38.0492	46.9785	2.27788	42.5 (38, 47)
District	NA	NFHS5	98	S04	48.8223	44.2956	53.349	2.30955	48.8 (44.3, 53.3)
District	NA	NFHS5	99	S04	47.1345	42.5666	51.7024	2.33056	47.1 (42.6, 51.7)
District	NA	NFHS5	100	S04	52.3074	47.5951	57.0196	2.4042	52.3 (47.6, 57)
District	NA	NFHS5	101	S04	47.7537	44.3823	51.125	1.72007	47.8 (44.4, 51.1)
District	NA	NFHS5	102	S04	48.5137	44.6984	52.329	1.94659	48.5 (44.7, 52.3)
District	NA	NFHS5	103	S04	48.5308	43.5514	53.5102	2.54051	48.5 (43.6, 53.5)
District	NA	NFHS5	104	S04	53.2183	48.1197	58.3168	2.60129	53.2 (48.1, 58.3)
District	NA	NFHS5	105	S04	45.5792	41.7423	49.4161	1.9576	45.6 (41.7, 49.4)
District	NA	NFHS5	106	S04	48.0505	43.0882	53.0127	2.53174	48.1 (43.1, 53)
District	NA	NFHS5	107	S04	46.0045	41.448	50.561	2.32475	46 (41.4, 50.6)
District	NA	NFHS5	108	S04	46.5938	41.871	51.3167	2.40962	46.6 (41.9, 51.3)
District	NA	NFHS5	109	S04	46.6116	41.5617	51.6616	2.57652	46.6 (41.6, 51.7)
District	NA	NFHS5	110	S04	46.9069	42.3555	51.4584	2.32217	46.9 (42.4, 51.5)
District	NA	NFHS5	111	S04	42.9791	39.1798	46.7784	1.93841	43 (39.2, 46.8)
District	NA	NFHS5	112	S04	44.544	40.1672	48.9207	2.23303	44.5 (40.2, 48.9)
District	NA	NFHS5	113	S04	46.2064	42.7683	49.6444	1.75411	46.2 (42.8, 49.6)
District	NA	NFHS5	114	S04	44.0013	40.1769	47.8256	1.95119	44 (40.2, 47.8)
District	NA	NFHS5	115	S04	46.9276	43.4121	50.4431	1.79363	46.9 (43.4, 50.4)
District	NA	NFHS5	116	S04	43.0409	38.4553	47.6266	2.3396	43 (38.5, 47.6)
District	NA	NFHS5	117	S04	50.9239	46.1327	55.7152	2.44452	50.9 (46.1, 55.7)
District	NA	NFHS5	118	S04	49.7344	45.0737	54.3952	2.37792	49.7 (45.1, 54.4)
District	NA	NFHS5	119	S04	46.4196	40.7733	52.0659	2.88076	46.4 (40.8, 52.1)
District	NA	NFHS5	120	S04	49.8044	45.0943	54.5145	2.40313	49.8 (45.1, 54.5)
District	NA	NFHS5	121	S04	44.9621	40.2111	49.713	2.42395	45 (40.2, 49.7)
District	NA	NFHS5	122	S04	44.1212	36.2738	51.9687	4.00379	44.1 (36.3, 52)
District	NA	NFHS5	123	S04	43.8192	38.8672	48.7712	2.52654	43.8 (38.9, 48.8)
District	NA	NFHS5	124	S04	45.9767	40.6858	51.2675	2.6994	46 (40.7, 51.3)
District	NA	NFHS5	125	S04	45.1695	40.5295	49.8096	2.36737	45.2 (40.5, 49.8)
District	NA	NFHS5	126	S04	45.4213	41.3662	49.4765	2.06895	45.4 (41.4, 49.5)
District	NA	NFHS5	127	S04	46.9583	40.3636	53.5529	3.36461	47 (40.4, 53.6)
District	NA	NFHS5	128	S04	51.0743	47.2984	54.8502	1.92646	51.1 (47.3, 54.9)
District	NA	NFHS5	129	S04	46.8309	42.0572	51.6046	2.43557	46.8 (42.1, 51.6)
District	NA	NFHS5	130	S04	46.3326	40.3875	52.2777	3.03322	46.3 (40.4, 52.3)
District	NA	NFHS5	131	S04	48.0882	43.417	52.7594	2.38327	48.1 (43.4, 52.8)
District	NA	NFHS5	132	S04	51.1961	46.7731	55.6191	2.25664	51.2 (46.8, 55.6)
District	NA	NFHS5	133	S04	48.2192	44.8902	51.5482	1.69847	48.2 (44.9, 51.5)
District	NA	NFHS5	134	S04	48.3743	43.8152	52.9335	2.32612	48.4 (43.8, 52.9)
District	NA	NFHS5	135	S04	49.6063	46.4756	52.737	1.59727	49.6 (46.5, 52.7)
District	NA	NFHS5	136	S04	48.7328	45.13	52.3356	1.83818	48.7 (45.1, 52.3)
District	NA	NFHS5	137	S04	47.038	42.6923	51.3836	2.21718	47 (42.7, 51.4)
District	NA	NFHS5	138	S04	49.1645	44.6082	53.7208	2.32466	49.2 (44.6, 53.7)
District	NA	NFHS5	139	S04	44.9172	40.5563	49.2781	2.22496	44.9 (40.6, 49.3)
District	NA	NFHS5	140	S04	51.4226	45.6181	57.2271	2.96148	51.4 (45.6, 57.2)
District	NA	NFHS5	141	S04	42.4429	36.6843	48.2015	2.93807	42.4 (36.7, 48.2)
District	NA	NFHS5	142	S04	46.0519	41.3415	50.7623	2.40325	46.1 (41.3, 50.8)
District	NA	NFHS5	143	S04	51.4663	47.161	55.7716	2.19659	51.5 (47.2, 55.8)
District	NA	NFHS5	144	S04	49.4982	45.2391	53.7574	2.17303	49.5 (45.2, 53.8)
District	NA	NFHS5	145	S04	48.4869	43.3555	53.6184	2.61807	48.5 (43.4, 53.6)
District	NA	NFHS5	146	S04	47.8301	42.5758	53.0844	2.68076	47.8 (42.6, 53.1)
District	NA	NFHS5	147	S04	46.1459	42.0464	50.2453	2.09155	46.1 (42, 50.2)
District	NA	NFHS5	148	S04	45.4063	40.9097	49.9028	2.29415	45.4 (40.9, 49.9)
District	NA	NFHS5	149	S04	47.4918	43.4778	51.5058	2.04795	47.5 (43.5, 51.5)
District	NA	NFHS5	150	S04	50.9685	46.0574	55.8796	2.50565	51 (46.1, 55.9)
District	NA	NFHS5	151	S04	44.8398	39.3427	50.3368	2.80462	44.8 (39.3, 50.3)
District	NA	NFHS5	152	S04	51.1349	46.5321	55.7376	2.34834	51.1 (46.5, 55.7)
District	NA	NFHS5	153	S04	48.0567	43.6817	52.4317	2.23215	48.1 (43.7, 52.4)
District	NA	NFHS5	154	S04	49.4013	44.7857	54.0168	2.35489	49.4 (44.8, 54)
District	NA	NFHS5	155	S04	53.364	49.1385	57.5894	2.15583	53.4 (49.1, 57.6)
District	NA	NFHS5	156	S04	49.0062	44.4101	53.6023	2.34493	49 (44.4, 53.6)
District	NA	NFHS5	157	S04	49.2075	42.0122	56.4028	3.67108	49.2 (42, 56.4)
District	NA	NFHS5	158	S04	47.3816	43.4349	51.3283	2.01365	47.4 (43.4, 51.3)
District	NA	NFHS5	159	S04	42.3665	37.4865	47.2465	2.4898	42.4 (37.5, 47.2)
District	NA	NFHS5	160	S04	51.2415	47.0338	55.4491	2.14676	51.2 (47, 55.4)
District	NA	NFHS5	161	S04	45.0739	41.5252	48.6225	1.81054	45.1 (41.5, 48.6)
District	NA	NFHS5	162	S04	46.2722	42.8568	49.6876	1.74255	46.3 (42.9, 49.7)
District	NA	NFHS5	163	S04	50.221	45.6938	54.7481	2.30977	50.2 (45.7, 54.7)
District	NA	NFHS5	164	S04	45.056	39.0355	51.0765	3.07168	45.1 (39, 51.1)
District	NA	NFHS5	165	S04	44.169	38.8006	49.5374	2.73896	44.2 (38.8, 49.5)
District	NA	NFHS5	166	S04	47.3614	43.1333	51.5895	2.1572	47.4 (43.1, 51.6)
District	NA	NFHS5	167	S04	48.9638	43.4354	54.4921	2.82059	49 (43.4, 54.5)
District	NA	NFHS5	168	S04	45.4552	41.3712	49.5392	2.08367	45.5 (41.4, 49.5)
District	NA	NFHS5	169	S04	51.7256	47.9491	55.502	1.92677	51.7 (47.9, 55.5)
District	NA	NFHS5	170	S04	49.0104	44.6185	53.4024	2.24077	49 (44.6, 53.4)
District	NA	NFHS5	171	S04	49.388	44.3203	54.4556	2.58556	49.4 (44.3, 54.5)
District	NA	NFHS5	172	S04	47.3854	43.6318	51.1389	1.91509	47.4 (43.6, 51.1)
District	NA	NFHS5	173	S04	50.4999	45.3728	55.627	2.61586	50.5 (45.4, 55.6)
District	NA	NFHS5	174	S04	49.5173	45.5265	53.5081	2.03612	49.5 (45.5, 53.5)
District	NA	NFHS5	175	S04	53.11	48.321	57.899	2.44336	53.1 (48.3, 57.9)
District	NA	NFHS5	176	S04	48.4893	43.9185	53.0601	2.33205	48.5 (43.9, 53.1)
District	NA	NFHS5	177	S04	47.4339	42.6302	52.2375	2.45084	47.4 (42.6, 52.2)
District	NA	NFHS5	178	S04	45.1323	39.5789	50.6857	2.83337	45.1 (39.6, 50.7)
District	NA	NFHS5	179	S04	48.3872	44.6171	52.1574	1.92353	48.4 (44.6, 52.2)
District	NA	NFHS5	180	S04	46.1604	42.4989	49.8219	1.86811	46.2 (42.5, 49.8)
District	NA	NFHS5	181	S04	50.3786	46.7867	53.9706	1.83263	50.4 (46.8, 54)
District	NA	NFHS5	182	S04	50.0704	46.8956	53.2452	1.6198	50.1 (46.9, 53.2)
District	NA	NFHS5	183	S04	47.4867	43.0527	51.9206	2.26221	47.5 (43.1, 51.9)
District	NA	NFHS5	184	S04	46.0544	41.6599	50.4489	2.2421	46.1 (41.7, 50.4)
District	NA	NFHS5	185	S04	46.3802	42.8875	49.8729	1.782	46.4 (42.9, 49.9)
District	NA	NFHS5	186	S04	46.2398	40.7193	51.7604	2.81662	46.2 (40.7, 51.8)
District	NA	NFHS5	187	S04	48.8625	44.7916	52.9333	2.07696	48.9 (44.8, 52.9)
District	NA	NFHS5	188	S04	48.5911	44.385	52.7971	2.14594	48.6 (44.4, 52.8)
District	NA	NFHS5	189	S04	51.4178	47.2076	55.628	2.14806	51.4 (47.2, 55.6)
District	NA	NFHS5	190	S04	49.9634	45.8895	54.0373	2.07852	50 (45.9, 54)
District	NA	NFHS5	191	S04	44.8178	41.3006	48.3351	1.79452	44.8 (41.3, 48.3)
District	NA	NFHS5	192	S04	48.5969	44.2016	52.9921	2.24248	48.6 (44.2, 53)
District	NA	NFHS5	193	S04	52.3377	47.0467	57.6287	2.69949	52.3 (47, 57.6)
District	NA	NFHS5	194	S04	46.7946	41.8453	51.744	2.52519	46.8 (41.8, 51.7)
District	NA	NFHS5	195	S04	48.8445	44.2122	53.4767	2.36339	48.8 (44.2, 53.5)
District	NA	NFHS5	196	S04	45.376	40.8983	49.8536	2.2845	45.4 (40.9, 49.9)
District	NA	NFHS5	197	S04	46.4609	40.351	52.5709	3.11732	46.5 (40.4, 52.6)
District	NA	NFHS5	198	S04	46.0033	42.3807	49.6259	1.84827	46 (42.4, 49.6)
District	NA	NFHS5	199	S04	45.4918	39.8458	51.1377	2.88058	45.5 (39.8, 51.1)
District	NA	NFHS5	200	S04	50.0303	45.6413	54.4194	2.23929	50 (45.6, 54.4)
District	NA	NFHS5	201	S04	50.4482	45.8909	55.0055	2.32515	50.4 (45.9, 55)
District	NA	NFHS5	202	S04	48.9713	45.5485	52.394	1.74631	49 (45.5, 52.4)
District	NA	NFHS5	203	S04	46.3338	40.9221	51.7456	2.7611	46.3 (40.9, 51.7)
District	NA	NFHS5	204	S04	46.3307	41.3907	51.2708	2.52041	46.3 (41.4, 51.3)
District	NA	NFHS5	205	S04	50.6163	45.7527	55.4799	2.48145	50.6 (45.8, 55.5)
District	NA	NFHS5	206	S04	50.8728	47.2196	54.526	1.86388	50.9 (47.2, 54.5)
District	NA	NFHS5	207	S04	45.5436	40.8692	50.218	2.3849	45.5 (40.9, 50.2)
District	NA	NFHS5	208	S04	47.33	43.7063	50.9538	1.84885	47.3 (43.7, 51)
District	NA	NFHS5	209	S04	47.2952	42.8103	51.7801	2.28819	47.3 (42.8, 51.8)
District	NA	NFHS5	210	S04	49.5608	45.7267	53.395	1.95618	49.6 (45.7, 53.4)
District	NA	NFHS5	211	S04	48.821	45.4486	52.1933	1.72059	48.8 (45.4, 52.2)
District	NA	NFHS5	212	S04	46.6148	43.2694	49.9601	1.70681	46.6 (43.3, 50)
District	NA	NFHS5	213	S04	51.5342	47.1921	55.8762	2.21533	51.5 (47.2, 55.9)
District	NA	NFHS5	214	S04	51.3332	47.44	55.2263	1.98631	51.3 (47.4, 55.2)
District	NA	NFHS5	215	S04	45.104	41.2728	48.9352	1.95469	45.1 (41.3, 48.9)
District	NA	NFHS5	216	S04	41.3064	37.5489	45.0638	1.91706	41.3 (37.5, 45.1)
District	NA	NFHS5	217	S04	48.3565	44.5836	52.1295	1.92497	48.4 (44.6, 52.1)
District	NA	NFHS5	218	S04	50.008	46.2528	53.7632	1.91592	50 (46.3, 53.8)
District	NA	NFHS5	219	S04	43.5077	39.4409	47.5745	2.07491	43.5 (39.4, 47.6)
District	NA	NFHS5	220	S04	51.6457	47.033	56.2584	2.35342	51.6 (47, 56.3)
District	NA	NFHS5	221	S04	47.278	43.6652	50.8907	1.84325	47.3 (43.7, 50.9)
District	NA	NFHS5	222	S04	51.9743	48.2257	55.7229	1.91255	52 (48.2, 55.7)
District	NA	NFHS5	223	S04	48.4068	44.6871	52.1265	1.89781	48.4 (44.7, 52.1)
District	NA	NFHS5	224	S04	46.6177	42.6791	50.5562	2.00947	46.6 (42.7, 50.6)
District	NA	NFHS5	225	S04	49.21	43.8458	54.5743	2.73685	49.2 (43.8, 54.6)
District	NA	NFHS5	226	S04	48.1306	44.0914	52.1698	2.06082	48.1 (44.1, 52.2)
District	NA	NFHS5	227	S04	46.5011	43.2312	49.771	1.66833	46.5 (43.2, 49.8)
District	NA	NFHS5	228	S04	46.714	42.6118	50.8162	2.09298	46.7 (42.6, 50.8)
District	NA	NFHS5	229	S04	49.0248	44.4917	53.5578	2.31277	49 (44.5, 53.6)
District	NA	NFHS5	230	S04	49.3181	44.0659	54.5702	2.67967	49.3 (44.1, 54.6)
District	NA	NFHS5	231	S04	46.689	42.0461	51.332	2.36885	46.7 (42, 51.3)
District	NA	NFHS5	232	S04	46.9756	43.4227	50.5286	1.81272	47 (43.4, 50.5)
District	NA	NFHS5	233	S04	48.0795	44.1476	52.0115	2.00609	48.1 (44.1, 52)
District	NA	NFHS5	234	S04	47.2003	43.8154	50.5853	1.72703	47.2 (43.8, 50.6)
District	NA	NFHS5	235	S04	46.0899	41.5123	50.6675	2.33552	46.1 (41.5, 50.7)
District	NA	NFHS5	236	S04	46.8699	41.0569	52.6828	2.9658	46.9 (41.1, 52.7)
District	NA	NFHS5	237	S04	46.2566	41.3099	51.2033	2.52383	46.3 (41.3, 51.2)
District	NA	NFHS5	238	S04	49.2757	44.6494	53.9021	2.36037	49.3 (44.6, 53.9)
District	NA	NFHS5	239	S04	51.8926	47.1061	56.679	2.44207	51.9 (47.1, 56.7)
District	NA	NFHS5	240	S04	45.3195	42.1262	48.5128	1.62924	45.3 (42.1, 48.5)
District	NA	NFHS5	241	S04	40.2526	32.8574	47.6478	3.77308	40.3 (32.9, 47.6)
District	NA	NFHS5	242	S04	40.3267	32.9898	47.6636	3.74331	40.3 (33, 47.7)
District	NA	NFHS5	243	S04	56.7021	42.6105	70.7937	7.18958	56.7 (42.6, 70.8)
District	NA	NFHS5	244	S04	49.4904	39.4865	59.4942	5.104	49.5 (39.5, 59.5)
District	NA	NFHS5	245	S04	45.3226	39.6601	50.9851	2.88904	45.3 (39.7, 51)
District	NA	NFHS5	246	S04	46.4674	38.6688	54.2659	3.97885	46.5 (38.7, 54.3)
District	NA	NFHS5	247	S04	48.5028	42.2401	54.7655	3.19526	48.5 (42.2, 54.8)
District	NA	NFHS5	248	S04	51.4293	45.7535	57.1051	2.89581	51.4 (45.8, 57.1)
District	NA	NFHS5	249	S04	53.534	47.6767	59.3914	2.98845	53.5 (47.7, 59.4)
District	NA	NFHS5	250	S04	51.2144	46.0889	56.34	2.61508	51.2 (46.1, 56.3)
District	NA	NFHS5	251	S04	52.4512	46.6044	58.2979	2.98305	52.5 (46.6, 58.3)
District	NA	NFHS5	252	S04	48.5285	41.9205	55.1365	3.37142	48.5 (41.9, 55.1)
District	NA	NFHS5	253	S04	54.8246	45.7967	63.8526	4.60611	54.8 (45.8, 63.9)
District	NA	NFHS5	254	S04	47.6094	43.5808	51.638	2.05542	47.6 (43.6, 51.6)
District	NA	NFHS5	255	S04	57.928	52.6051	63.251	2.71578	57.9 (52.6, 63.3)
District	NA	NFHS5	256	S04	45.087	40.6714	49.5026	2.25286	45.1 (40.7, 49.5)
District	NA	NFHS5	257	S04	54.2765	46.5939	61.9591	3.91968	54.3 (46.6, 62)
District	NA	NFHS5	258	S04	46.8848	40.7011	53.0685	3.15494	46.9 (40.7, 53.1)
District	NA	NFHS5	259	S04	46.1212	42.7692	49.4732	1.71021	46.1 (42.8, 49.5)
District	NA	NFHS5	260	S04	48.602	41.828	55.3759	3.45612	48.6 (41.8, 55.4)
District	NA	NFHS5	261	S04	43.8582	38.135	49.5814	2.92	43.9 (38.1, 49.6)
District	NA	NFHS5	262	S04	52.6233	45.712	59.5347	3.52619	52.6 (45.7, 59.5)
District	NA	NFHS5	263	S04	53.8218	46.1165	61.5271	3.93128	53.8 (46.1, 61.5)
District	NA	NFHS5	264	S04	53.5103	46.818	60.2026	3.41443	53.5 (46.8, 60.2)
District	NA	NFHS5	265	S04	47.3661	39.0065	55.7258	4.26513	47.4 (39, 55.7)
District	NA	NFHS5	266	S04	46.4363	40.7454	52.1272	2.90352	46.4 (40.7, 52.1)
District	NA	NFHS5	267	S04	46.5544	41.6515	51.4573	2.50148	46.6 (41.7, 51.5)
District	NA	NFHS5	268	S04	47.8335	42.5879	53.0792	2.67636	47.8 (42.6, 53.1)
District	NA	NFHS5	269	S04	45.9015	41.4547	50.3483	2.26877	45.9 (41.5, 50.3)
District	NA	NFHS5	270	S04	52.597	45.1128	60.0811	3.81843	52.6 (45.1, 60.1)
District	NA	NFHS5	271	S04	46.6262	40.6464	52.606	3.05093	46.6 (40.6, 52.6)
District	NA	NFHS5	272	S04	48.3086	43.0702	53.5471	2.6727	48.3 (43.1, 53.5)
District	NA	NFHS5	273	S04	47.2473	42.1971	52.2975	2.57661	47.2 (42.2, 52.3)
District	NA	NFHS5	274	S04	50.6178	47.2669	53.9688	1.70969	50.6 (47.3, 54)
District	NA	NFHS5	275	S04	48.0384	41.7579	54.319	3.20437	48 (41.8, 54.3)
District	NA	NFHS5	276	S04	48.1034	43.706	52.5008	2.24357	48.1 (43.7, 52.5)
District	NA	NFHS5	277	S04	50.538	45.1285	55.9475	2.75996	50.5 (45.1, 55.9)
District	NA	NFHS5	278	S04	48.165	42.8144	53.5157	2.72993	48.2 (42.8, 53.5)
District	NA	NFHS5	279	S04	50.2576	44.3749	56.1403	3.0014	50.3 (44.4, 56.1)
District	NA	NFHS5	280	S04	49.5583	44.9701	54.1465	2.34092	49.6 (45, 54.1)
District	NA	NFHS5	281	S04	44.0964	37.9858	50.2071	3.11768	44.1 (38, 50.2)
District	NA	NFHS5	282	S04	45.3415	39.6827	51.0003	2.88716	45.3 (39.7, 51)
District	NA	NFHS5	283	S04	51.4374	44.5651	58.3097	3.50629	51.4 (44.6, 58.3)
District	NA	NFHS5	284	S04	43.0566	37.487	48.6261	2.84162	43.1 (37.5, 48.6)
District	NA	NFHS5	285	S04	51.5488	45.6035	57.4941	3.03331	51.5 (45.6, 57.5)
District	NA	NFHS5	286	S04	46.6857	40.4073	52.9642	3.20327	46.7 (40.4, 53)
District	NA	NFHS5	287	S04	52.3264	47.7829	56.8699	2.31811	52.3 (47.8, 56.9)
District	NA	NFHS5	288	S04	54.0548	48.5869	59.5227	2.78977	54.1 (48.6, 59.5)
District	NA	NFHS5	289	S04	49.108	44.4074	53.8086	2.39826	49.1 (44.4, 53.8)
District	NA	NFHS5	290	S04	51.9947	47.8718	56.1176	2.1035	52 (47.9, 56.1)
District	NA	NFHS5	291	S04	53.8962	48.6044	59.1881	2.69991	53.9 (48.6, 59.2)
District	NA	NFHS5	292	S04	49.0064	44.3224	53.6904	2.38982	49 (44.3, 53.7)
District	NA	NFHS5	293	S04	56.6264	51.5665	61.6864	2.58161	56.6 (51.6, 61.7)
District	NA	NFHS5	294	S04	53.8922	50.1102	57.6743	1.92961	53.9 (50.1, 57.7)
District	NA	NFHS5	295	S04	50.2847	44.6126	55.9568	2.89392	50.3 (44.6, 56)
District	NA	NFHS5	296	S04	49.1585	46.8131	51.5038	1.19659	49.2 (46.8, 51.5)
District	NA	NFHS5	297	S04	44.9544	40.7499	49.159	2.14518	45 (40.7, 49.2)
District	NA	NFHS5	298	S04	45.5142	40.9406	50.0879	2.33352	45.5 (40.9, 50.1)
District	NA	NFHS5	299	S04	50.145	47.6208	52.6691	1.28782	50.1 (47.6, 52.7)
District	NA	NFHS5	300	S04	49.6922	44.7528	54.6316	2.52008	49.7 (44.8, 54.6)
District	NA	NFHS5	301	S04	47.261	43.2216	51.3004	2.06092	47.3 (43.2, 51.3)
District	NA	NFHS5	302	S04	50.33	43.4072	57.2528	3.53204	50.3 (43.4, 57.3)
District	NA	NFHS5	303	S04	50.0899	45.2456	54.9342	2.47158	50.1 (45.2, 54.9)
District	NA	NFHS5	304	S04	47.8253	42.2473	53.4034	2.84595	47.8 (42.2, 53.4)
District	NA	NFHS5	305	S04	50.5715	45.5685	55.5745	2.55254	50.6 (45.6, 55.6)
District	NA	NFHS5	306	S04	54.5183	49.6345	59.4021	2.49174	54.5 (49.6, 59.4)
District	NA	NFHS5	307	S04	49.1426	42.8169	55.4683	3.22741	49.1 (42.8, 55.5)
District	NA	NFHS5	308	S04	51.1741	45.7429	56.6053	2.77101	51.2 (45.7, 56.6)
District	NA	NFHS5	309	S04	45.7557	39.4776	52.0339	3.20314	45.8 (39.5, 52)
District	NA	NFHS5	310	S04	48.638	42.9018	54.3741	2.9266	48.6 (42.9, 54.4)
District	NA	NFHS5	311	S04	48.5028	44.4681	52.5376	2.05856	48.5 (44.5, 52.5)
District	NA	NFHS5	312	S04	45.7198	41.2086	50.231	2.30163	45.7 (41.2, 50.2)
District	NA	NFHS5	313	S04	52.3226	47.1314	57.5138	2.64858	52.3 (47.1, 57.5)
District	NA	NFHS5	314	S04	48.4089	44.2195	52.5984	2.13747	48.4 (44.2, 52.6)
District	NA	NFHS5	315	S04	46.865	41.5124	52.2176	2.73093	46.9 (41.5, 52.2)
District	NA	NFHS5	316	S04	49.4715	44.7579	54.1851	2.4049	49.5 (44.8, 54.2)
District	NA	NFHS5	317	S04	46.8911	42.5154	51.2667	2.23249	46.9 (42.5, 51.3)
District	NA	NFHS5	318	S04	48.9466	44.2936	53.5996	2.37399	48.9 (44.3, 53.6)
District	NA	NFHS5	319	S04	46.143	40.815	51.471	2.71836	46.1 (40.8, 51.5)
District	NA	NFHS5	320	S04	47.7529	42.3472	53.1585	2.75798	47.8 (42.3, 53.2)
District	NA	NFHS5	321	S04	40.7472	34.6307	46.8636	3.12063	40.7 (34.6, 46.9)
District	NA	NFHS5	322	S04	50.0972	42.3236	57.8709	3.96614	50.1 (42.3, 57.9)
District	NA	NFHS5	323	S04	50.0917	42.6284	57.5551	3.80784	50.1 (42.6, 57.6)
District	NA	NFHS5	324	S04	51.1527	45.7516	56.5538	2.75565	51.2 (45.8, 56.6)
District	NA	NFHS5	325	S04	43.5596	38.1618	48.9575	2.75402	43.6 (38.2, 49)
District	NA	NFHS5	326	S04	55.469	50.1201	60.818	2.72905	55.5 (50.1, 60.8)
District	NA	NFHS5	327	S04	52.2224	46.3813	58.0636	2.9802	52.2 (46.4, 58.1)
District	NA	NFHS5	328	S04	52.2861	45.7367	58.8355	3.34152	52.3 (45.7, 58.8)
District	NA	NFHS5	329	S04	49.8475	44.7969	54.8982	2.57686	49.8 (44.8, 54.9)
District	NA	NFHS5	330	S04	53.1397	47.1814	59.0979	3.03993	53.1 (47.2, 59.1)
District	NA	NFHS5	331	S04	51.1495	45.4358	56.8633	2.91518	51.1 (45.4, 56.9)
District	NA	NFHS5	332	S04	47.4605	43.0188	51.9022	2.26617	47.5 (43, 51.9)
District	NA	NFHS5	333	S04	51.0565	45.7675	56.3456	2.6985	51.1 (45.8, 56.3)
District	NA	NFHS5	334	S04	47.7235	41.649	53.798	3.09922	47.7 (41.6, 53.8)
District	NA	NFHS5	335	S04	44.9633	39.7875	50.1391	2.64071	45 (39.8, 50.1)
District	NA	NFHS5	336	S04	49.9099	43.6266	56.1933	3.20578	49.9 (43.6, 56.2)
District	NA	NFHS5	337	S04	46.6421	39.4909	53.7933	3.64857	46.6 (39.5, 53.8)
District	NA	NFHS5	338	S04	51.1272	45.993	56.2615	2.6195	51.1 (46, 56.3)
District	NA	NFHS5	339	S04	50.0691	43.2928	56.8454	3.45729	50.1 (43.3, 56.8)
District	NA	NFHS5	340	S04	45.544	39.6635	51.4245	3.00026	45.5 (39.7, 51.4)
District	NA	NFHS5	341	S04	51.1147	45.3789	56.8506	2.92645	51.1 (45.4, 56.9)
District	NA	NFHS5	342	S04	43.9185	37.0788	50.7583	3.48968	43.9 (37.1, 50.8)
District	NA	NFHS5	343	S04	51.8225	46.1598	57.4853	2.88916	51.8 (46.2, 57.5)
District	NA	NFHS5	344	S04	49.8266	43.425	56.2282	3.26614	49.8 (43.4, 56.2)
District	NA	NFHS5	345	S04	43.1224	36.6496	49.5952	3.30246	43.1 (36.6, 49.6)
District	NA	NFHS5	346	S04	46.3126	42.1713	50.4539	2.11293	46.3 (42.2, 50.5)
District	NA	NFHS5	347	S04	42.8383	38.4793	47.1972	2.22396	42.8 (38.5, 47.2)
District	NA	NFHS5	348	S04	48.0036	44.6635	51.3436	1.70411	48 (44.7, 51.3)
District	NA	NFHS5	349	S04	44.2125	39.4647	48.9602	2.42234	44.2 (39.5, 49)
District	NA	NFHS5	350	S04	48.2874	44.2069	52.3679	2.08188	48.3 (44.2, 52.4)
District	NA	NFHS5	351	S04	47.2483	42.5155	51.9812	2.41472	47.2 (42.5, 52)
District	NA	NFHS5	352	S04	49.882	46.2849	53.479	1.83523	49.9 (46.3, 53.5)
District	NA	NFHS5	353	S04	46.7051	42.6456	50.7645	2.07115	46.7 (42.6, 50.8)
District	NA	NFHS5	354	S04	45.9211	41.2476	50.5946	2.38445	45.9 (41.2, 50.6)
District	NA	NFHS5	355	S04	47.0037	41.6066	52.4008	2.75364	47 (41.6, 52.4)
District	NA	NFHS5	356	S04	50.3835	44.7544	56.0125	2.87196	50.4 (44.8, 56)
District	NA	NFHS5	357	S04	45.1702	39.1444	51.196	3.0744	45.2 (39.1, 51.2)
District	NA	NFHS5	358	S04	52.1794	47.528	56.8309	2.37317	52.2 (47.5, 56.8)
District	NA	NFHS5	359	S04	48.7514	44.5044	52.9984	2.16682	48.8 (44.5, 53)
District	NA	NFHS5	360	S04	45.9968	41.9569	50.0368	2.0612	46 (42, 50)
District	NA	NFHS5	361	S04	48.0701	42.6064	53.5338	2.78759	48.1 (42.6, 53.5)
District	NA	NFHS5	362	S04	49.8737	44.3159	55.4315	2.83562	49.9 (44.3, 55.4)
District	NA	NFHS5	363	S04	46.2315	41.1505	51.3126	2.59236	46.2 (41.2, 51.3)
District	NA	NFHS5	364	S04	45.8767	39.8351	51.9183	3.08245	45.9 (39.8, 51.9)
District	NA	NFHS5	365	S04	41.4239	35.4696	47.3782	3.0379	41.4 (35.5, 47.4)
District	NA	NFHS5	366	S04	49.8703	44.8306	54.91	2.57128	49.9 (44.8, 54.9)
District	NA	NFHS5	367	S04	46.9103	42.726	51.0947	2.13487	46.9 (42.7, 51.1)
District	NA	NFHS5	368	S04	47.1452	43.3412	50.9493	1.94085	47.1 (43.3, 50.9)
District	NA	NFHS5	369	S04	46.5948	40.9963	52.1932	2.85636	46.6 (41, 52.2)
District	NA	NFHS5	370	S04	48.0563	42.9951	53.1174	2.58221	48.1 (43, 53.1)
District	NA	NFHS5	371	S04	40.923	33.522	48.324	3.77602	40.9 (33.5, 48.3)
District	NA	NFHS5	372	S04	51.1393	44.4045	57.8741	3.43612	51.1 (44.4, 57.9)
District	NA	NFHS5	373	S04	45.2096	39.5792	50.84	2.87264	45.2 (39.6, 50.8)
District	NA	NFHS5	374	S04	44.6197	38.6112	50.6283	3.06558	44.6 (38.6, 50.6)
District	NA	NFHS5	375	S04	49.5718	43.7934	55.3501	2.94814	49.6 (43.8, 55.4)
District	NA	NFHS5	376	S04	45.5196	40.3155	50.7237	2.65514	45.5 (40.3, 50.7)
District	NA	NFHS5	377	S04	45.8527	39.386	52.3194	3.29935	45.9 (39.4, 52.3)
District	NA	NFHS5	378	S04	49.2068	44.4668	53.9467	2.41833	49.2 (44.5, 53.9)
District	NA	NFHS5	379	S04	46.9343	40.8557	53.0129	3.10132	46.9 (40.9, 53)
District	NA	NFHS5	380	S04	44.2577	37.1654	51.35	3.61854	44.3 (37.2, 51.4)
District	NA	NFHS5	381	S04	43.0125	36.6368	49.3881	3.25287	43 (36.6, 49.4)
District	NA	NFHS5	382	S04	47.2685	41.5411	52.9959	2.92215	47.3 (41.5, 53)
District	NA	NFHS5	383	S04	45.763	38.9733	52.5528	3.46416	45.8 (39, 52.6)
District	NA	NFHS5	384	S04	46.502	40.0381	52.9658	3.29787	46.5 (40, 53)
District	NA	NFHS5	385	S04	46.1298	38.3781	53.8815	3.95495	46.1 (38.4, 53.9)
District	NA	NFHS5	386	S04	46.2003	38.8026	53.5981	3.77438	46.2 (38.8, 53.6)
District	NA	NFHS5	387	S04	43.1695	36.8936	49.4454	3.20201	43.2 (36.9, 49.4)
District	NA	NFHS5	388	S04	45.3263	40.078	50.5747	2.67771	45.3 (40.1, 50.6)
District	NA	NFHS5	389	S04	49.5261	44.1025	54.9496	2.76711	49.5 (44.1, 54.9)
District	NA	NFHS5	390	S04	49.3543	45.3161	53.3925	2.06029	49.4 (45.3, 53.4)
District	NA	NFHS5	391	S04	46.3111	41.0284	51.5937	2.69523	46.3 (41, 51.6)
District	NA	NFHS5	392	S04	48.7023	42.5714	54.8332	3.12801	48.7 (42.6, 54.8)
District	NA	NFHS5	393	S04	49.117	43.1288	55.1053	3.05524	49.1 (43.1, 55.1)
District	NA	NFHS5	394	S04	50.757	45.306	56.208	2.7811	50.8 (45.3, 56.2)
District	NA	NFHS5	395	S04	46.5261	42.295	50.7571	2.15869	46.5 (42.3, 50.8)
District	NA	NFHS5	396	S04	48.6494	44.0418	53.2569	2.3508	48.6 (44, 53.3)
District	NA	NFHS5	397	S04	49.9191	45.4392	54.399	2.28568	49.9 (45.4, 54.4)
District	NA	NFHS5	398	S04	49.7807	44.7319	54.8294	2.57591	49.8 (44.7, 54.8)
District	NA	NFHS5	399	S04	48.6975	44.3512	53.0438	2.21752	48.7 (44.4, 53)
District	NA	NFHS5	400	S04	46.8878	41.3138	52.4619	2.8439	46.9 (41.3, 52.5)
District	NA	NFHS5	401	S04	50.0075	47.1825	52.8325	1.44131	50 (47.2, 52.8)
District	NA	NFHS5	402	S04	48.6341	43.1474	54.1207	2.7993	48.6 (43.1, 54.1)
District	NA	NFHS5	403	S04	45.5148	38.6324	52.3973	3.51143	45.5 (38.6, 52.4)
District	NA	NFHS5	404	S04	47.0115	40.9539	53.0691	3.0906	47 (41, 53.1)
District	NA	NFHS5	405	S04	44.45	38.9884	49.9115	2.7865	44.4 (39, 49.9)
District	NA	NFHS5	406	S04	51.671	46.9237	56.4183	2.42209	51.7 (46.9, 56.4)
District	NA	NFHS5	407	S04	46.022	39.6646	52.3793	3.24353	46 (39.7, 52.4)
District	NA	NFHS5	408	S04	49.0076	44.3294	53.6858	2.38684	49 (44.3, 53.7)
District	NA	NFHS5	409	S04	47.1888	43.8136	50.564	1.72204	47.2 (43.8, 50.6)
District	NA	NFHS5	410	S04	49.5489	46.4679	52.63	1.57197	49.5 (46.5, 52.6)
District	NA	NFHS5	411	S04	51.8038	45.8712	57.7364	3.02685	51.8 (45.9, 57.7)
District	NA	NFHS5	412	S04	52.9949	47.4907	58.4992	2.80829	53 (47.5, 58.5)
District	NA	NFHS5	413	S04	52.8787	45.5777	60.1797	3.72498	52.9 (45.6, 60.2)
District	NA	NFHS5	414	S04	51.5543	47.9655	55.143	1.83098	51.6 (48, 55.1)
District	NA	NFHS5	415	S04	51.8177	47.8642	55.7711	2.01706	51.8 (47.9, 55.8)
District	NA	NFHS5	416	S04	51.8228	47.7148	55.9308	2.09591	51.8 (47.7, 55.9)
District	NA	NFHS5	417	S04	50.5693	45.5407	55.5979	2.56562	50.6 (45.5, 55.6)
District	NA	NFHS5	418	S04	49.0731	43.3635	54.7828	2.91308	49.1 (43.4, 54.8)
District	NA	NFHS5	419	S04	51.3211	46.6847	55.9575	2.3655	51.3 (46.7, 56)
District	NA	NFHS5	420	S04	49.6587	44.1381	55.1793	2.81662	49.7 (44.1, 55.2)
District	NA	NFHS5	421	S04	42.9364	37.9758	47.8969	2.53091	42.9 (38, 47.9)
District	NA	NFHS5	422	S04	38.4663	33.8696	43.063	2.34526	38.5 (33.9, 43.1)
District	NA	NFHS5	423	S04	48.3178	42.7525	53.8831	2.83944	48.3 (42.8, 53.9)
District	NA	NFHS5	424	S04	51.831	45.8396	57.8223	3.05681	51.8 (45.8, 57.8)
District	NA	NFHS5	425	S04	49.471	44.6673	54.2747	2.45088	49.5 (44.7, 54.3)
District	NA	NFHS5	426	S04	47.3398	42.4606	52.219	2.48939	47.3 (42.5, 52.2)
District	NA	NFHS5	427	S04	47.9232	43.305	52.5414	2.35621	47.9 (43.3, 52.5)
District	NA	NFHS5	428	S04	43.6309	38.4823	48.7795	2.62683	43.6 (38.5, 48.8)
District	NA	NFHS5	429	S04	38.4936	29.4845	47.5026	4.59645	38.5 (29.5, 47.5)
District	NA	NFHS5	430	S04	47.9872	42.6926	53.2818	2.70133	48 (42.7, 53.3)
District	NA	NFHS5	431	S04	44.671	39.1086	50.2333	2.83794	44.7 (39.1, 50.2)
District	NA	NFHS5	432	S04	49.4891	43.5099	55.4682	3.0506	49.5 (43.5, 55.5)
District	NA	NFHS5	433	S04	50.508	44.5964	56.4197	3.01616	50.5 (44.6, 56.4)
District	NA	NFHS5	434	S04	51.7262	46.5026	56.9497	2.66508	51.7 (46.5, 56.9)
District	NA	NFHS5	435	S04	48.7608	43.3164	54.2052	2.77776	48.8 (43.3, 54.2)
District	NA	NFHS5	436	S04	51.8331	47.3514	56.3147	2.28655	51.8 (47.4, 56.3)
District	NA	NFHS5	437	S04	44.8872	38.213	51.5613	3.40517	44.9 (38.2, 51.6)
District	NA	NFHS5	438	S04	51.3994	46.0642	56.7346	2.72202	51.4 (46.1, 56.7)
District	NA	NFHS5	439	S04	49.6922	44.2809	55.1036	2.76089	49.7 (44.3, 55.1)
District	NA	NFHS5	440	S04	50.2334	44.7485	55.7183	2.79842	50.2 (44.7, 55.7)
District	NA	NFHS5	441	S04	46.5352	42.3846	50.6858	2.11766	46.5 (42.4, 50.7)
District	NA	NFHS5	442	S04	49.9993	44.5207	55.478	2.79521	50 (44.5, 55.5)
District	NA	NFHS5	443	S04	48.6963	43.3587	54.0338	2.72325	48.7 (43.4, 54)
District	NA	NFHS5	444	S04	54.9269	46.1238	63.7299	4.49137	54.9 (46.1, 63.7)
District	NA	NFHS5	445	S04	45.8809	39.4072	52.3546	3.30292	45.9 (39.4, 52.4)
District	NA	NFHS5	446	S04	43.8831	32.3917	55.3746	5.86299	43.9 (32.4, 55.4)
District	NA	NFHS5	447	S04	50.1554	44.518	55.7929	2.87625	50.2 (44.5, 55.8)
District	NA	NFHS5	448	S04	46.003	40.375	51.631	2.87143	46 (40.4, 51.6)
District	NA	NFHS5	449	S04	47.8671	43.1835	52.5508	2.38962	47.9 (43.2, 52.6)
District	NA	NFHS5	450	S04	48.8721	43.9191	53.8251	2.52704	48.9 (43.9, 53.8)
District	NA	NFHS5	451	S04	53.4964	43.8345	63.1582	4.92949	53.5 (43.8, 63.2)
District	NA	NFHS5	452	S04	47.6533	42.7087	52.5979	2.52276	47.7 (42.7, 52.6)
District	NA	NFHS5	453	S04	46.4479	40.1728	52.7229	3.20156	46.4 (40.2, 52.7)
District	NA	NFHS5	454	S04	51.6053	46.0023	57.2084	2.85869	51.6 (46, 57.2)
District	NA	NFHS5	455	S04	52.0696	45.751	58.3882	3.22379	52.1 (45.8, 58.4)
District	NA	NFHS5	456	S04	53.4653	48.0601	58.8706	2.75779	53.5 (48.1, 58.9)
District	NA	NFHS5	457	S04	50.0573	43.5989	56.5156	3.29508	50.1 (43.6, 56.5)
District	NA	NFHS5	458	S04	44.8145	40.4427	49.1863	2.23051	44.8 (40.4, 49.2)
District	NA	NFHS5	459	S04	47.7946	42.7601	52.8292	2.56863	47.8 (42.8, 52.8)
District	NA	NFHS5	460	S04	50.3269	44.1131	56.5406	3.17028	50.3 (44.1, 56.5)
District	NA	NFHS5	461	S04	49.2658	42.9179	55.6137	3.23871	49.3 (42.9, 55.6)
District	NA	NFHS5	462	S04	43.4927	38.7117	48.2736	2.43926	43.5 (38.7, 48.3)
District	NA	NFHS5	463	S04	46.4053	41.4709	51.3397	2.51754	46.4 (41.5, 51.3)
District	NA	NFHS5	464	S04	53.1818	48.6329	57.7308	2.32088	53.2 (48.6, 57.7)
District	NA	NFHS5	465	S04	48.9949	44.9041	53.0857	2.08715	49 (44.9, 53.1)
District	NA	NFHS5	466	S04	55.7781	45.8075	65.7486	5.08703	55.8 (45.8, 65.7)
District	NA	NFHS5	467	S04	44.7385	39.5932	49.8838	2.62515	44.7 (39.6, 49.9)
District	NA	NFHS5	468	S04	49.9267	45.5706	54.2829	2.22252	49.9 (45.6, 54.3)
District	NA	NFHS5	469	S04	49.0875	43.8721	54.3028	2.66088	49.1 (43.9, 54.3)
District	NA	NFHS5	470	S04	48.1746	42.724	53.6253	2.78093	48.2 (42.7, 53.6)
District	NA	NFHS5	471	S04	43.5983	37.0773	50.1192	3.32701	43.6 (37.1, 50.1)
District	NA	NFHS5	472	S04	47.2914	43.8328	50.75	1.76459	47.3 (43.8, 50.7)
District	NA	NFHS5	473	S04	44.7643	38.9644	50.5642	2.95914	44.8 (39, 50.6)
District	NA	NFHS5	474	S04	50.5858	45.1982	55.9734	2.74876	50.6 (45.2, 56)
District	NA	NFHS5	475	S04	48.2827	42.2391	54.3262	3.08344	48.3 (42.2, 54.3)
District	NA	NFHS5	476	S04	50.3144	45.3747	55.2542	2.52029	50.3 (45.4, 55.3)
District	NA	NFHS5	477	S04	48.1974	43.3275	53.0673	2.48466	48.2 (43.3, 53.1)
District	NA	NFHS5	478	S04	50.4223	44.6825	56.1621	2.92845	50.4 (44.7, 56.2)
District	NA	NFHS5	479	S04	46.8908	43.0693	50.7123	1.94975	46.9 (43.1, 50.7)
District	NA	NFHS5	480	S04	49.5164	42.3903	56.6424	3.63575	49.5 (42.4, 56.6)
District	NA	NFHS5	481	S04	53.1132	47.3177	58.9087	2.95688	53.1 (47.3, 58.9)
District	NA	NFHS5	482	S04	43.2058	38.2939	48.1177	2.50607	43.2 (38.3, 48.1)
District	NA	NFHS5	483	S04	46.7656	40.459	53.0721	3.21763	46.8 (40.5, 53.1)
District	NA	NFHS5	484	S04	47.8773	44.2729	51.4816	1.83896	47.9 (44.3, 51.5)
District	NA	NFHS5	485	S04	50.4793	46.1031	54.8556	2.23279	50.5 (46.1, 54.9)
District	NA	NFHS5	486	S04	51.5137	46.542	56.4854	2.53657	51.5 (46.5, 56.5)
District	NA	NFHS5	487	S04	45.3982	40.5309	50.2654	2.48328	45.4 (40.5, 50.3)
District	NA	NFHS5	488	S04	52.3865	45.4963	59.2768	3.51544	52.4 (45.5, 59.3)
District	NA	NFHS5	489	S04	53.3933	48.2504	58.5362	2.62393	53.4 (48.3, 58.5)
District	NA	NFHS5	490	S04	50.8391	45.181	56.4972	2.88678	50.8 (45.2, 56.5)
District	NA	NFHS5	491	S04	50.174	45.2905	55.0574	2.49155	50.2 (45.3, 55.1)
District	NA	NFHS5	492	S04	47.7221	41.1404	54.3039	3.35803	47.7 (41.1, 54.3)
District	NA	NFHS5	493	S04	54.4457	48.841	60.0505	2.85954	54.4 (48.8, 60.1)
District	NA	NFHS5	494	S04	49.374	42.9951	55.7529	3.25455	49.4 (43, 55.8)
District	NA	NFHS5	495	S04	43.5016	36.2324	50.7707	3.70875	43.5 (36.2, 50.8)
District	NA	NFHS5	496	S04	45.2853	39.4202	51.1505	2.99243	45.3 (39.4, 51.2)
District	NA	NFHS5	497	S04	46.6585	41.2234	52.0935	2.77299	46.7 (41.2, 52.1)
District	NA	NFHS5	498	S04	47.7821	42.8566	52.7075	2.51299	47.8 (42.9, 52.7)
District	NA	NFHS5	499	S04	46.654	42.5049	50.803	2.11687	46.7 (42.5, 50.8)
District	NA	NFHS5	500	S04	50.5762	44.6675	56.485	3.01466	50.6 (44.7, 56.5)
District	NA	NFHS5	501	S04	46.8963	42.3925	51.4001	2.29787	46.9 (42.4, 51.4)
District	NA	NFHS5	502	S04	47.7374	42.224	53.2508	2.81295	47.7 (42.2, 53.3)
District	NA	NFHS5	503	S04	52.6676	46.6781	58.657	3.05582	52.7 (46.7, 58.7)
District	NA	NFHS5	504	S04	53.3511	47.2644	59.4378	3.10546	53.4 (47.3, 59.4)
District	NA	NFHS5	505	S04	47.5377	42.7134	52.362	2.46139	47.5 (42.7, 52.4)
District	NA	NFHS5	506	S04	47.4393	41.7453	53.1332	2.90507	47.4 (41.7, 53.1)
District	NA	NFHS5	507	S04	49.5588	41.8324	57.2852	3.94206	49.6 (41.8, 57.3)
District	NA	NFHS5	508	S04	52.1339	46.3963	57.8716	2.92738	52.1 (46.4, 57.9)
District	NA	NFHS5	509	S04	50.6765	43.9766	57.3765	3.41835	50.7 (44, 57.4)
District	NA	NFHS5	510	S04	51.0108	43.045	58.9767	4.06421	51 (43, 59)
District	NA	NFHS5	511	S04	47.0604	41.7751	52.3457	2.69659	47.1 (41.8, 52.3)
District	NA	NFHS5	512	S04	45.0351	40.0631	50.007	2.5367	45 (40.1, 50)
District	NA	NFHS5	513	S04	50.5354	45.8004	55.2705	2.41585	50.5 (45.8, 55.3)
District	NA	NFHS5	514	S04	45.6568	40.5489	50.7647	2.60607	45.7 (40.5, 50.8)
District	NA	NFHS5	515	S04	47.1784	41.7432	52.6135	2.77302	47.2 (41.7, 52.6)
District	NA	NFHS5	516	S04	46.2755	40.7896	51.7613	2.79889	46.3 (40.8, 51.8)
District	NA	NFHS5	517	S04	48.8897	42.7795	54.9999	3.11744	48.9 (42.8, 55)
District	NA	NFHS5	518	S04	40.1764	31.1934	49.1595	4.58319	40.2 (31.2, 49.2)
District	NA	NFHS5	519	S04	50.2379	40.429	60.0467	5.00452	50.2 (40.4, 60)
District	NA	NFHS5	520	S04	45.9558	40.4451	51.4666	2.8116	46 (40.4, 51.5)
District	NA	NFHS5	521	S04	45.9512	39.9418	51.9606	3.06602	46 (39.9, 52)
District	NA	NFHS5	522	S04	46.2064	40.9363	51.4765	2.68884	46.2 (40.9, 51.5)
District	NA	NFHS5	523	S04	46.0573	41.4233	50.6913	2.3643	46.1 (41.4, 50.7)
District	NA	NFHS5	524	S04	55.919	51.2792	60.5589	2.36725	55.9 (51.3, 60.6)
District	NA	NFHS5	525	S04	51.4177	45.8673	56.9681	2.83183	51.4 (45.9, 57)
District	NA	NFHS5	526	S04	48.4215	41.8723	54.9706	3.3414	48.4 (41.9, 55)
District	NA	NFHS5	527	S04	49.1538	42.4627	55.845	3.41383	49.2 (42.5, 55.8)
District	NA	NFHS5	528	S04	48.0837	39.0302	57.1372	4.61913	48.1 (39, 57.1)
District	NA	NFHS5	529	S04	45.4865	37.2595	53.7136	4.19746	45.5 (37.3, 53.7)
District	NA	NFHS5	530	S04	47.5356	41.9096	53.1615	2.87039	47.5 (41.9, 53.2)
District	NA	NFHS5	531	S04	49.6726	45.0216	54.3236	2.37297	49.7 (45, 54.3)
District	NA	NFHS5	532	S04	47.8269	44.1968	51.457	1.85209	47.8 (44.2, 51.5)
District	NA	NFHS5	533	S04	47.6978	43.2418	52.1538	2.27349	47.7 (43.2, 52.2)
District	NA	NFHS5	534	S04	48.6284	45.1729	52.0839	1.763	48.6 (45.2, 52.1)
District	NA	NFHS5	535	S04	49.867	45.3966	54.3375	2.28086	49.9 (45.4, 54.3)
District	NA	NFHS5	536	S04	45.1989	36.828	53.5698	4.27088	45.2 (36.8, 53.6)
District	NA	NFHS5	537	S04	46.9766	42.3772	51.576	2.34663	47 (42.4, 51.6)
District	NA	NFHS5	538	S04	46.3804	43.2867	49.4741	1.57841	46.4 (43.3, 49.5)
District	NA	NFHS5	539	S04	47.7384	44.1376	51.3393	1.83717	47.7 (44.1, 51.3)
District	NA	NFHS5	540	S04	46.9602	43.6184	50.3019	1.70499	47 (43.6, 50.3)
District	NA	NFHS5	541	S04	46.7315	42.1383	51.3248	2.3435	46.7 (42.1, 51.3)
District	NA	NFHS5	542	S04	53.722	46.4323	61.0116	3.71922	53.7 (46.4, 61)
District	NA	NFHS5	543	S04	45.3101	38.8917	51.7286	3.27472	45.3 (38.9, 51.7)
District	NA	NFHS5	544	S04	48.7504	41.9135	55.5872	3.48821	48.8 (41.9, 55.6)
District	NA	NFHS5	545	S04	45.8563	37.7497	53.963	4.13604	45.9 (37.7, 54)
District	NA	NFHS5	546	S04	45.1691	38.4275	51.9108	3.43961	45.2 (38.4, 51.9)
District	NA	NFHS5	547	S04	51.6778	42.6808	60.6748	4.59031	51.7 (42.7, 60.7)
District	NA	NFHS5	548	S04	49.9514	42.6877	57.2151	3.70597	50 (42.7, 57.2)
District	NA	NFHS5	549	S04	44.3752	36.2902	52.4602	4.12501	44.4 (36.3, 52.5)
District	NA	NFHS5	550	S04	49.933	43.9912	55.8748	3.03153	49.9 (44, 55.9)
District	NA	NFHS5	551	S04	43.3047	37.4829	49.1266	2.97033	43.3 (37.5, 49.1)
District	NA	NFHS5	552	S04	48.5468	42.4647	54.6288	3.10309	48.5 (42.5, 54.6)
District	NA	NFHS5	553	S04	47.2313	41.3569	53.1057	2.99715	47.2 (41.4, 53.1)
District	NA	NFHS5	554	S04	50.4226	44.1448	56.7004	3.20297	50.4 (44.1, 56.7)
District	NA	NFHS5	555	S04	46.9204	40.5205	53.3203	3.26525	46.9 (40.5, 53.3)
District	NA	NFHS5	556	S04	46.3947	41.263	51.5264	2.61822	46.4 (41.3, 51.5)
District	NA	NFHS5	557	S04	46.482	41.3402	51.6239	2.6234	46.5 (41.3, 51.6)
District	NA	NFHS5	558	S04	46.585	42.4681	50.7018	2.10044	46.6 (42.5, 50.7)
District	NA	NFHS5	559	S04	46.9974	42.6094	51.3854	2.23877	47 (42.6, 51.4)
District	NA	NFHS5	560	S04	49.5388	43.8462	55.2314	2.9044	49.5 (43.8, 55.2)
District	NA	NFHS5	561	S04	47.8774	43.2223	52.5325	2.37506	47.9 (43.2, 52.5)
District	NA	NFHS5	562	S04	52.3165	46.4163	58.2168	3.01033	52.3 (46.4, 58.2)
District	NA	NFHS5	563	S04	42.3071	33.1352	51.479	4.67953	42.3 (33.1, 51.5)
District	NA	NFHS5	564	S04	44.6489	40.4953	48.8025	2.11919	44.6 (40.5, 48.8)
District	NA	NFHS5	565	S04	50.4731	43.7925	57.1537	3.40849	50.5 (43.8, 57.2)
District	NA	NFHS5	566	S04	50.8431	45.4612	56.2251	2.74589	50.8 (45.5, 56.2)
District	NA	NFHS5	567	S04	44.4269	37.323	51.5307	3.62441	44.4 (37.3, 51.5)
District	NA	NFHS5	568	S04	52.3368	45.5842	59.0894	3.44522	52.3 (45.6, 59.1)
District	NA	NFHS5	569	S04	52.2139	45.9068	58.5209	3.21786	52.2 (45.9, 58.5)
District	NA	NFHS5	570	S04	45.6305	40.0479	51.213	2.84826	45.6 (40, 51.2)
District	NA	NFHS5	571	S04	52.5676	45.6637	59.4716	3.52241	52.6 (45.7, 59.5)
District	NA	NFHS5	572	S04	53.3159	46.1449	60.4869	3.65867	53.3 (46.1, 60.5)
District	NA	NFHS5	573	S04	51.2873	42.0673	60.5073	4.70409	51.3 (42.1, 60.5)
District	NA	NFHS5	574	S04	47.4401	40.1238	54.7564	3.7328	47.4 (40.1, 54.8)
District	NA	NFHS5	575	S04	50.7802	46.1716	55.3889	2.35136	50.8 (46.2, 55.4)
District	NA	NFHS5	576	S04	54.2995	46.2769	62.322	4.09314	54.3 (46.3, 62.3)
District	NA	NFHS5	577	S04	51.4552	43.5806	59.3298	4.01766	51.5 (43.6, 59.3)
District	NA	NFHS5	578	S04	48.3775	41.3242	55.4308	3.59862	48.4 (41.3, 55.4)
District	NA	NFHS5	579	S04	50.0479	45.3365	54.7594	2.40383	50 (45.3, 54.8)
District	NA	NFHS5	580	S04	47.9314	43.766	52.0967	2.12518	47.9 (43.8, 52.1)
District	NA	NFHS5	581	S04	48.3872	42.213	54.5613	3.15009	48.4 (42.2, 54.6)
District	NA	NFHS5	582	S04	52.1351	45.7969	58.4733	3.23377	52.1 (45.8, 58.5)
District	NA	NFHS5	583	S04	54.0571	46.5277	61.5865	3.84153	54.1 (46.5, 61.6)
District	NA	NFHS5	584	S04	43.1164	36.7761	49.4567	3.23484	43.1 (36.8, 49.5)
District	NA	NFHS5	585	S04	46.5285	39.7219	53.3352	3.4728	46.5 (39.7, 53.3)
District	NA	NFHS5	586	S04	45.1313	38.2944	51.9683	3.48825	45.1 (38.3, 52)
District	NA	NFHS5	587	S04	51.1217	45.8627	56.3808	2.68319	51.1 (45.9, 56.4)
District	NA	NFHS5	588	S04	49.614	44.2661	54.9619	2.72852	49.6 (44.3, 55)
District	NA	NFHS5	589	S04	47.3193	41.0085	53.6301	3.21979	47.3 (41, 53.6)
District	NA	NFHS5	590	S04	50.4779	43.5591	57.3968	3.53003	50.5 (43.6, 57.4)
District	NA	NFHS5	591	S04	50.2763	44.127	56.4256	3.13741	50.3 (44.1, 56.4)
District	NA	NFHS5	592	S04	45.0878	38.7769	51.3987	3.21985	45.1 (38.8, 51.4)
District	NA	NFHS5	593	S04	50.2843	44.4363	56.1322	2.98365	50.3 (44.4, 56.1)
District	NA	NFHS5	594	S04	44.1456	33.9625	54.3287	5.19544	44.1 (34, 54.3)
District	NA	NFHS5	595	S04	51.0301	44.2511	57.809	3.45864	51 (44.3, 57.8)
District	NA	NFHS5	596	S04	44.9993	37.5946	52.4041	3.77794	45 (37.6, 52.4)
District	NA	NFHS5	597	S04	46.0023	34.561	57.4435	5.83736	46 (34.6, 57.4)
District	NA	NFHS5	598	S04	59.0465	49.6884	68.4046	4.77453	59 (49.7, 68.4)
District	NA	NFHS5	599	S04	48.785	38.5173	59.0526	5.2386	48.8 (38.5, 59.1)
District	NA	NFHS5	600	S04	53.3305	47.6686	58.9925	2.88874	53.3 (47.7, 59)
District	NA	NFHS5	601	S04	50.0009	42.4295	57.5724	3.86298	50 (42.4, 57.6)
District	NA	NFHS5	602	S04	48.6593	42.4707	54.8478	3.15742	48.7 (42.5, 54.8)
District	NA	NFHS5	603	S04	46.0782	36.5685	55.5879	4.85188	46.1 (36.6, 55.6)
District	NA	NFHS5	604	S04	46.4704	39.4239	53.5168	3.59512	46.5 (39.4, 53.5)
District	NA	NFHS5	605	S04	41.8494	35.6925	48.0063	3.14128	41.8 (35.7, 48)
District	NA	NFHS5	606	S04	45.9326	37.0356	54.8295	4.53925	45.9 (37, 54.8)
District	NA	NFHS5	607	S04	46.4131	39.8579	52.9683	3.34448	46.4 (39.9, 53)
District	NA	NFHS5	608	S04	46.7448	40.179	53.3107	3.34992	46.7 (40.2, 53.3)
District	NA	NFHS5	609	S04	53.0245	47.6088	58.4402	2.76312	53 (47.6, 58.4)
District	NA	NFHS5	610	S04	50.2399	42.9875	57.4923	3.70021	50.2 (43, 57.5)
District	NA	NFHS5	611	S04	51.2253	40.3166	62.134	5.56568	51.2 (40.3, 62.1)
District	NA	NFHS5	612	S04	45.4712	39.6402	51.3021	2.97496	45.5 (39.6, 51.3)
District	NA	NFHS5	613	S04	43.368	34.5972	52.1388	4.4749	43.4 (34.6, 52.1)
District	NA	NFHS5	614	S04	48.6402	41.1168	56.1635	3.83845	48.6 (41.1, 56.2)
District	NA	NFHS5	615	S04	53.4763	42.6629	64.2896	5.51702	53.5 (42.7, 64.3)
District	NA	NFHS5	616	S04	43.0644	36.7396	49.3893	3.22697	43.1 (36.7, 49.4)
District	NA	NFHS5	617	S04	45.1819	39.0463	51.3175	3.13041	45.2 (39, 51.3)
District	NA	NFHS5	618	S04	44.7701	38.213	51.3273	3.34549	44.8 (38.2, 51.3)
District	NA	NFHS5	619	S04	46.6709	37.9399	55.4019	4.45459	46.7 (37.9, 55.4)
District	NA	NFHS5	620	S04	48.4056	42.2395	54.5716	3.14595	48.4 (42.2, 54.6)
District	NA	NFHS5	621	S04	44.6044	39.6929	49.5159	2.50587	44.6 (39.7, 49.5)
District	NA	NFHS5	622	S04	53.4748	46.1983	60.7512	3.71247	53.5 (46.2, 60.8)
District	NA	NFHS5	623	S04	44.9306	38.9627	50.8986	3.04488	44.9 (39, 50.9)
District	NA	NFHS5	624	S04	50.3685	44.0259	56.7111	3.23601	50.4 (44, 56.7)
District	NA	NFHS5	625	S04	42.6496	35.9177	49.3816	3.43466	42.6 (35.9, 49.4)
District	NA	NFHS5	626	S04	43.8804	38.2432	49.5176	2.87613	43.9 (38.2, 49.5)
District	NA	NFHS5	627	S04	43.0467	35.8121	50.2814	3.69115	43 (35.8, 50.3)
District	NA	NFHS5	628	S04	47.6953	40.4373	54.9534	3.70308	47.7 (40.4, 55)
District	NA	NFHS5	629	S04	46.8117	39.5258	54.0976	3.7173	46.8 (39.5, 54.1)
District	NA	NFHS5	630	S04	52.2191	44.0019	60.4363	4.19244	52.2 (44, 60.4)
District	NA	NFHS5	631	S04	45.4634	40.1517	50.7751	2.71005	45.5 (40.2, 50.8)
District	NA	NFHS5	632	S04	49.2604	40.2513	58.2696	4.59649	49.3 (40.3, 58.3)
District	NA	NFHS5	633	S04	44.5215	35.2832	53.7598	4.7134	44.5 (35.3, 53.8)
District	NA	NFHS5	634	S04	56.0838	48.1198	64.0477	4.06325	56.1 (48.1, 64)
District	NA	NFHS5	635	S04	47.4595	39.865	55.054	3.87475	47.5 (39.9, 55.1)
District	NA	NFHS5	636	S04	54.5894	46.3004	62.8785	4.22913	54.6 (46.3, 62.9)
District	NA	NFHS5	637	S04	47.5275	40.0788	54.9762	3.80036	47.5 (40.1, 55)
District	NA	NFHS5	638	S04	46.9677	37.3535	56.5819	4.9052	47 (37.4, 56.6)
District	NA	NFHS5	639	S04	46.2149	37.4566	54.9732	4.46854	46.2 (37.5, 55)
District	NA	NFHS5	640	S04	48.2034	40.6483	55.7586	3.85466	48.2 (40.6, 55.8)
India	NA	NFHS3	NA	S81	47.8299	47.0024	48.6574	0.422186	47.8 (47, 48.7)
State	AP	NFHS3	NA	S81	42.5901	39.3103	45.8699	1.67336	42.6 (39.3, 45.9)
State	AR	NFHS3	NA	S81	43.295	39.3032	47.2868	2.03663	43.3 (39.3, 47.3)
State	AS	NFHS3	NA	S81	46.514	42.2338	50.7942	2.18378	46.5 (42.2, 50.8)
State	BR	NFHS3	NA	S81	55.2347	51.9312	58.5381	1.68542	55.2 (51.9, 58.5)
State	CT	NFHS3	NA	S81	52.716	49.3652	56.0669	1.70962	52.7 (49.4, 56.1)
State	DL	NFHS3	NA	S81	42.1326	38.164	46.1011	2.02478	42.1 (38.2, 46.1)
State	GA	NFHS3	NA	S81	25.3515	21.578	29.125	1.92524	25.4 (21.6, 29.1)
State	GJ	NFHS3	NA	S81	51.393	47.8799	54.9062	1.79244	51.4 (47.9, 54.9)
State	HP	NFHS3	NA	S81	38.5366	34.552	42.5213	2.03299	38.5 (34.6, 42.5)
State	HR	NFHS3	NA	S81	45.2331	41.2581	49.2081	2.02807	45.2 (41.3, 49.2)
State	JH	NFHS3	NA	S81	49.3542	45.9067	52.8018	1.75896	49.4 (45.9, 52.8)
State	JK	NFHS3	NA	S81	34.8931	30.9997	38.7864	1.98642	34.9 (31, 38.8)
State	KA	NFHS3	NA	S81	43.6279	40.018	47.2377	1.84175	43.6 (40, 47.2)
State	KL	NFHS3	NA	S81	24.9016	21.6967	28.1065	1.63516	24.9 (21.7, 28.1)
State	MH	NFHS3	NA	S81	46.4072	43.1073	49.7071	1.68363	46.4 (43.1, 49.7)
State	ML	NFHS3	NA	S81	55.2112	49.496	60.9264	2.91593	55.2 (49.5, 60.9)
State	MN	NFHS3	NA	S81	35.5779	32.6524	38.5034	1.49259	35.6 (32.7, 38.5)
State	MP	NFHS3	NA	S81	49.3685	46.667	52.07	1.37831	49.4 (46.7, 52.1)
State	MZ	NFHS3	NA	S81	39.7963	33.8657	45.7269	3.02582	39.8 (33.9, 45.7)
State	NL	NFHS3	NA	S81	38.8914	35.57	42.2127	1.69456	38.9 (35.6, 42.2)
State	OR	NFHS3	NA	S81	45.0062	40.8789	49.1334	2.10572	45 (40.9, 49.1)
State	PB	NFHS3	NA	S81	36.5517	32.7914	40.3121	1.91854	36.6 (32.8, 40.3)
State	RJ	NFHS3	NA	S81	43.1376	40.0565	46.2186	1.57195	43.1 (40.1, 46.2)
State	SK	NFHS3	NA	S81	38.1947	32.7968	43.5926	2.75402	38.2 (32.8, 43.6)
State	TN	NFHS3	NA	S81	30.8015	27.7807	33.8224	1.54124	30.8 (27.8, 33.8)
State	TR	NFHS3	NA	S81	35.7119	31.7245	39.6993	2.03439	35.7 (31.7, 39.7)
State	UP	NFHS3	NA	S81	56.7527	54.9888	58.5165	0.899923	56.8 (55, 58.5)
State	UT	NFHS3	NA	S81	44.6171	39.9586	49.2756	2.37677	44.6 (40, 49.3)
State	WB	NFHS3	NA	S81	44.5798	41.295	47.8645	1.67589	44.6 (41.3, 47.9)
Urban	NA	NFHS3	NA	S81	39.4693	37.929	41.0095	0.785853	39.5 (37.9, 41)
Rural	NA	NFHS3	NA	S81	50.5157	49.5721	51.4592	0.48141	50.5 (49.6, 51.5)
State_Urban	AP	NFHS3	NA	S81	36.2719	31.3338	41.2101	2.51946	36.3 (31.3, 41.2)
State_Urban	AR	NFHS3	NA	S81	41.0138	30.6465	51.3811	5.28945	41 (30.6, 51.4)
State_Urban	AS	NFHS3	NA	S81	34.8659	25.0418	44.69	5.01229	34.9 (25, 44.7)
State_Urban	BR	NFHS3	NA	S81	48.3771	41.7383	55.016	3.38717	48.4 (41.7, 55)
State_Urban	CT	NFHS3	NA	S81	38.6842	32.6443	44.7242	3.0816	38.7 (32.6, 44.7)
State_Urban	DL	NFHS3	NA	S81	40.802	36.5327	45.0713	2.17821	40.8 (36.5, 45.1)
State_Urban	GA	NFHS3	NA	S81	21.9144	16.887	26.9417	2.56496	21.9 (16.9, 26.9)
State_Urban	GJ	NFHS3	NA	S81	46.833	40.0957	53.5703	3.43741	46.8 (40.1, 53.6)
State_Urban	HP	NFHS3	NA	S81	27.3913	20.5394	34.2432	3.49585	27.4 (20.5, 34.2)
State_Urban	HR	NFHS3	NA	S81	37.4502	31.7673	43.1331	2.89946	37.5 (31.8, 43.1)
State_Urban	JH	NFHS3	NA	S81	34.0796	26.3671	41.7921	3.93493	34.1 (26.4, 41.8)
State_Urban	JK	NFHS3	NA	S81	27.8261	21.256	34.3962	3.35208	27.8 (21.3, 34.4)
State_Urban	KA	NFHS3	NA	S81	35.6436	30.0468	41.2403	2.85549	35.6 (30, 41.2)
State_Urban	KL	NFHS3	NA	S81	22.4422	16.0312	28.8533	3.27096	22.4 (16, 28.9)
State_Urban	MH	NFHS3	NA	S81	42.451	37.7466	47.1553	2.40017	42.5 (37.7, 47.2)
State_Urban	ML	NFHS3	NA	S81	54.3478	46.8686	61.8271	3.81594	54.3 (46.9, 61.8)
State_Urban	MN	NFHS3	NA	S81	29.4025	25.2126	33.5924	2.13771	29.4 (25.2, 33.6)
State_Urban	MP	NFHS3	NA	S81	44.94	40.2971	49.583	2.36885	44.9 (40.3, 49.6)
State_Urban	MZ	NFHS3	NA	S81	29.4985	21.8033	37.1938	3.92616	29.5 (21.8, 37.2)
State_Urban	NL	NFHS3	NA	S81	30.9117	26.7847	35.0387	2.10561	30.9 (26.8, 35)
State_Urban	OR	NFHS3	NA	S81	35.3535	27.3683	43.3388	4.07412	35.4 (27.4, 43.3)
State_Urban	PB	NFHS3	NA	S81	34.7291	27.6879	41.7702	3.59244	34.7 (27.7, 41.8)
State_Urban	RJ	NFHS3	NA	S81	33.9056	28.9022	38.9089	2.55272	33.9 (28.9, 38.9)
State_Urban	SK	NFHS3	NA	S81	32.8947	24.9734	40.816	4.04149	32.9 (25, 40.8)
State_Urban	TN	NFHS3	NA	S81	30.0287	25.6827	34.3747	2.21735	30 (25.7, 34.4)
State_Urban	TR	NFHS3	NA	S81	33.3333	21.2881	45.3785	6.14552	33.3 (21.3, 45.4)
State_Urban	UP	NFHS3	NA	S81	50.0748	45.499	54.6507	2.33461	50.1 (45.5, 54.7)
State_Urban	UT	NFHS3	NA	S81	27.3063	20.0525	34.56	3.70088	27.3 (20.1, 34.6)
State_Urban	WB	NFHS3	NA	S81	28.8563	22.8204	34.8922	3.07953	28.9 (22.8, 34.9)
State_Rural	AP	NFHS3	NA	S81	45.9184	41.7202	50.1165	2.1419	45.9 (41.7, 50.1)
State_Rural	AR	NFHS3	NA	S81	44.0678	39.9754	48.1602	2.08798	44.1 (40, 48.2)
State_Rural	AS	NFHS3	NA	S81	47.9412	43.3611	52.5212	2.33675	47.9 (43.4, 52.5)
State_Rural	BR	NFHS3	NA	S81	56.1464	52.5166	59.7762	1.85192	56.1 (52.5, 59.8)
State_Rural	CT	NFHS3	NA	S81	55.5154	51.8728	59.158	1.85847	55.5 (51.9, 59.2)
State_Rural	DL	NFHS3	NA	S81	53.5211	44.8065	62.2358	4.44626	53.5 (44.8, 62.2)
State_Rural	GA	NFHS3	NA	S81	29.6386	24.045	35.2321	2.85383	29.6 (24, 35.2)
State_Rural	GJ	NFHS3	NA	S81	54.1524	50.3819	57.923	1.92376	54.2 (50.4, 57.9)
State_Rural	HP	NFHS3	NA	S81	39.6423	35.3525	43.9322	2.18869	39.6 (35.4, 43.9)
State_Rural	HR	NFHS3	NA	S81	47.8212	43.1369	52.5056	2.38998	47.8 (43.1, 52.5)
State_Rural	JH	NFHS3	NA	S81	53.1091	49.3711	56.8471	1.90713	53.1 (49.4, 56.8)
State_Rural	JK	NFHS3	NA	S81	36.5644	31.9893	41.1396	2.33426	36.6 (32, 41.1)
State_Rural	KA	NFHS3	NA	S81	47.7851	43.433	52.1372	2.22044	47.8 (43.4, 52.1)
State_Rural	KL	NFHS3	NA	S81	26.009	22.3687	29.6493	1.8573	26 (22.4, 29.6)
State_Rural	MH	NFHS3	NA	S81	49.2771	44.7213	53.8329	2.32441	49.3 (44.7, 53.8)
State_Rural	ML	NFHS3	NA	S81	55.3571	48.7672	61.9471	3.36221	55.4 (48.8, 61.9)
State_Rural	MN	NFHS3	NA	S81	37.7968	34.2464	41.3472	1.81144	37.8 (34.2, 41.3)
State_Rural	MP	NFHS3	NA	S81	50.6807	47.4605	53.9008	1.64294	50.7 (47.5, 53.9)
State_Rural	MZ	NFHS3	NA	S81	48.7179	41.3507	56.0852	3.75881	48.7 (41.4, 56.1)
State_Rural	NL	NFHS3	NA	S81	40.8759	36.9341	44.8177	2.01111	40.9 (36.9, 44.8)
State_Rural	OR	NFHS3	NA	S81	46.5155	41.9454	51.0857	2.33171	46.5 (41.9, 51.1)
State_Rural	PB	NFHS3	NA	S81	37.5484	33.1249	41.9719	2.2569	37.5 (33.1, 42)
State_Rural	RJ	NFHS3	NA	S81	45.5197	42.0218	49.0176	1.78464	45.5 (42, 49)
State_Rural	SK	NFHS3	NA	S81	39.1304	32.92	45.3409	3.1686	39.1 (32.9, 45.3)
State_Rural	TN	NFHS3	NA	S81	31.4516	27.2372	35.666	2.1502	31.5 (27.2, 35.7)
State_Rural	TR	NFHS3	NA	S81	36.1233	31.8916	40.3551	2.15903	36.1 (31.9, 40.4)
State_Rural	UP	NFHS3	NA	S81	58.3037	56.4081	60.1993	0.967154	58.3 (56.4, 60.2)
State_Rural	UT	NFHS3	NA	S81	49.806	44.7861	54.8258	2.56114	49.8 (44.8, 54.8)
State_Rural	WB	NFHS3	NA	S81	48.5584	45.0576	52.0592	1.78611	48.6 (45.1, 52.1)
District	NA	NFHS3	NA	S81	NA	NA	NA	NA	NA (NA, NA)
India	NA	NFHS4	NA	S81	38.3661	38.0186	38.7136	0.177283	38.4 (38, 38.7)
State	AN	NFHS4	NA	S81	23.0243	17.7985	28.25	2.66621	23 (17.8, 28.3)
State	AP	NFHS4	NA	S81	31.3898	29.1559	33.6237	1.13975	31.4 (29.2, 33.6)
State	AR	NFHS4	NA	S81	29.3455	27.2676	31.4234	1.06016	29.3 (27.3, 31.4)
State	AS	NFHS4	NA	S81	36.3596	34.9553	37.7638	0.71646	36.4 (35, 37.8)
State	BR	NFHS4	NA	S81	48.205	47.2863	49.1238	0.468757	48.2 (47.3, 49.1)
State	CH	NFHS4	NA	S81	28.9759	23.1353	34.8165	2.9799	29 (23.1, 34.8)
State	CT	NFHS4	NA	S81	37.6635	36.0518	39.2753	0.822322	37.7 (36.1, 39.3)
State	DD	NFHS4	NA	S81	23.4047	17.2192	29.5902	3.15588	23.4 (17.2, 29.6)
State	DL	NFHS4	NA	S81	31.641	28.0918	35.1901	1.8108	31.6 (28.1, 35.2)
State	DN	NFHS4	NA	S81	41.6846	34.4725	48.8966	3.67963	41.7 (34.5, 48.9)
State	GA	NFHS4	NA	S81	20.4438	15.8334	25.0541	2.35222	20.4 (15.8, 25.1)
State	GJ	NFHS4	NA	S81	38.4596	36.8359	40.0833	0.828415	38.5 (36.8, 40.1)
State	HP	NFHS4	NA	S81	26.7715	24.1215	29.4215	1.35203	26.8 (24.1, 29.4)
State	HR	NFHS4	NA	S81	33.9182	32.1915	35.6449	0.880975	33.9 (32.2, 35.6)
State	JH	NFHS4	NA	S81	45.3367	44.0586	46.6148	0.652097	45.3 (44.1, 46.6)
State	JK	NFHS4	NA	S81	27.4128	25.8397	28.9858	0.802565	27.4 (25.8, 29)
State	KA	NFHS4	NA	S81	36.1322	34.2801	37.9842	0.944906	36.1 (34.3, 38)
State	KL	NFHS4	NA	S81	19.5462	17.5174	21.5751	1.03514	19.5 (17.5, 21.6)
State	LK	NFHS4	NA	S81	26.8393	22.0782	31.6003	2.42911	26.8 (22.1, 31.6)
State	MH	NFHS4	NA	S81	34.4483	32.7327	36.1639	0.875309	34.4 (32.7, 36.2)
State	ML	NFHS4	NA	S81	43.8002	41.3136	46.2868	1.26868	43.8 (41.3, 46.3)
State	MN	NFHS4	NA	S81	28.8763	27.1003	30.6524	0.906162	28.9 (27.1, 30.7)
State	MP	NFHS4	NA	S81	41.9349	41.0307	42.8391	0.461314	41.9 (41, 42.8)
State	MZ	NFHS4	NA	S81	28.1902	25.5687	30.8118	1.33752	28.2 (25.6, 30.8)
State	NL	NFHS4	NA	S81	28.6257	26.6585	30.5929	1.00369	28.6 (26.7, 30.6)
State	OR	NFHS4	NA	S81	34.0473	32.6836	35.411	0.695775	34 (32.7, 35.4)
State	PB	NFHS4	NA	S81	25.6813	23.8457	27.517	0.936554	25.7 (23.8, 27.5)
State	PY	NFHS4	NA	S81	23.6671	18.31	29.0242	2.73322	23.7 (18.3, 29)
State	RJ	NFHS4	NA	S81	38.9996	37.9178	40.0815	0.551968	39 (37.9, 40.1)
State	SK	NFHS4	NA	S81	29.5692	25.8139	33.3244	1.91593	29.6 (25.8, 33.3)
State	TG	NFHS4	NA	S81	27.8674	25.076	30.6588	1.42417	27.9 (25.1, 30.7)
State	TN	NFHS4	NA	S81	27.1256	25.6217	28.6296	0.767323	27.1 (25.6, 28.6)
State	TR	NFHS4	NA	S81	24.2123	21.2996	27.125	1.48607	24.2 (21.3, 27.1)
State	UP	NFHS4	NA	S81	46.1311	45.4169	46.8452	0.364367	46.1 (45.4, 46.8)
State	UT	NFHS4	NA	S81	33.4305	31.4888	35.3721	0.990651	33.4 (31.5, 35.4)
State	WB	NFHS4	NA	S81	32.4786	30.6815	34.2756	0.916856	32.5 (30.7, 34.3)
Urban	NA	NFHS4	NA	S81	31.02	30.2612	31.7788	0.387137	31 (30.3, 31.8)
Rural	NA	NFHS4	NA	S81	41.1241	40.7538	41.4944	0.188927	41.1 (40.8, 41.5)
State_Urban	AN	NFHS4	NA	S81	16.5119	8.33381	24.69	4.1725	16.5 (8.3, 24.7)
State_Urban	AP	NFHS4	NA	S81	28.4099	23.6076	33.2123	2.4502	28.4 (23.6, 33.2)
State_Urban	AR	NFHS4	NA	S81	23.9578	19.9455	27.9702	2.04713	24 (19.9, 28)
State_Urban	AS	NFHS4	NA	S81	22.2599	18.9003	25.6196	1.7141	22.3 (18.9, 25.6)
State_Urban	BR	NFHS4	NA	S81	39.6692	36.8602	42.4782	1.43316	39.7 (36.9, 42.5)
State_Urban	CH	NFHS4	NA	S81	27.9084	22.1635	33.6532	2.93105	27.9 (22.2, 33.7)
State_Urban	CT	NFHS4	NA	S81	31.9618	29.3093	34.6144	1.35336	32 (29.3, 34.6)
State_Urban	DD	NFHS4	NA	S81	21.9233	15.0468	28.7998	3.50843	21.9 (15, 28.8)
State_Urban	DL	NFHS4	NA	S81	31.7047	28.1208	35.2886	1.82854	31.7 (28.1, 35.3)
State_Urban	DN	NFHS4	NA	S81	36.4239	25.2182	47.6297	5.71722	36.4 (25.2, 47.6)
State_Urban	GA	NFHS4	NA	S81	18.2972	11.7973	24.797	3.31624	18.3 (11.8, 24.8)
State_Urban	GJ	NFHS4	NA	S81	31.6195	29.0386	34.2004	1.31679	31.6 (29, 34.2)
State_Urban	HP	NFHS4	NA	S81	21.4081	7.15879	35.6574	7.27005	21.4 (7.2, 35.7)
State_Urban	HR	NFHS4	NA	S81	33.567	30.278	36.8559	1.67806	33.6 (30.3, 36.9)
State_Urban	JH	NFHS4	NA	S81	33.8468	31.148	36.5456	1.37696	33.8 (31.1, 36.5)
State_Urban	JK	NFHS4	NA	S81	22.8744	18.8596	26.8893	2.04838	22.9 (18.9, 26.9)
State_Urban	KA	NFHS4	NA	S81	32.4384	29.1351	35.7417	1.68536	32.4 (29.1, 35.7)
State_Urban	KL	NFHS4	NA	S81	19.7927	16.6371	22.9483	1.61	19.8 (16.6, 22.9)
State_Urban	LK	NFHS4	NA	S81	27.1283	21.5551	32.7015	2.84346	27.1 (21.6, 32.7)
State_Urban	MH	NFHS4	NA	S81	29.3719	26.3317	32.4121	1.55111	29.4 (26.3, 32.4)
State_Urban	ML	NFHS4	NA	S81	36.4918	29.799	43.1845	3.41466	36.5 (29.8, 43.2)
State_Urban	MN	NFHS4	NA	S81	24.1643	21.4318	26.8969	1.39416	24.2 (21.4, 26.9)
State_Urban	MP	NFHS4	NA	S81	37.4189	35.3039	39.5338	1.07905	37.4 (35.3, 39.5)
State_Urban	MZ	NFHS4	NA	S81	22.8729	18.9123	26.8335	2.0207	22.9 (18.9, 26.8)
State_Urban	NL	NFHS4	NA	S81	22.4945	19.0681	25.921	1.74819	22.5 (19.1, 25.9)
State_Urban	OR	NFHS4	NA	S81	27.0066	23.8658	30.1474	1.60245	27 (23.9, 30.1)
State_Urban	PB	NFHS4	NA	S81	27.6299	24.3514	30.9083	1.67269	27.6 (24.4, 30.9)
State_Urban	PY	NFHS4	NA	S81	24.7281	17.5747	31.8814	3.64967	24.7 (17.6, 31.9)
State_Urban	RJ	NFHS4	NA	S81	32.7729	30.42	35.1258	1.20046	32.8 (30.4, 35.1)
State_Urban	SK	NFHS4	NA	S81	22.9373	17.0418	28.8328	3.00789	22.9 (17, 28.8)
State_Urban	TG	NFHS4	NA	S81	21.0822	16.6326	25.5317	2.27018	21.1 (16.6, 25.5)
State_Urban	TN	NFHS4	NA	S81	25.4233	22.876	27.9707	1.29969	25.4 (22.9, 28)
State_Urban	TR	NFHS4	NA	S81	17.4386	12.5539	22.3233	2.4922	17.4 (12.6, 22.3)
State_Urban	UP	NFHS4	NA	S81	37.7474	36.1384	39.3565	0.820949	37.7 (36.1, 39.4)
State_Urban	UT	NFHS4	NA	S81	32.4768	28.3971	36.5564	2.08145	32.5 (28.4, 36.6)
State_Urban	WB	NFHS4	NA	S81	28.7172	24.6486	32.7857	2.07581	28.7 (24.6, 32.8)
State_Rural	AN	NFHS4	NA	S81	27.775	21.4645	34.0856	3.21967	27.8 (21.5, 34.1)
State_Rural	AP	NFHS4	NA	S81	32.4275	29.9073	34.9477	1.28584	32.4 (29.9, 34.9)
State_Rural	AR	NFHS4	NA	S81	30.7061	28.3344	33.0777	1.21003	30.7 (28.3, 33.1)
State_Rural	AS	NFHS4	NA	S81	37.9218	36.4521	39.3916	0.749862	37.9 (36.5, 39.4)
State_Rural	BR	NFHS4	NA	S81	49.1949	48.2344	50.1553	0.49002	49.2 (48.2, 50.2)
State_Rural	CH	NFHS4	NA	S81	50	50	50	0	50 (50, 50)
State_Rural	CT	NFHS4	NA	S81	39.1322	37.2388	41.0256	0.966026	39.1 (37.2, 41)
State_Rural	DD	NFHS4	NA	S81	27.0027	13.7081	40.2974	6.78298	27 (13.7, 40.3)
State_Rural	DL	NFHS4	NA	S81	25.101	16.5788	33.6232	4.34807	25.1 (16.6, 33.6)
State_Rural	DN	NFHS4	NA	S81	45.5363	35.8585	55.2141	4.93766	45.5 (35.9, 55.2)
State_Rural	GA	NFHS4	NA	S81	24.1834	18.5532	29.8135	2.87254	24.2 (18.6, 29.8)
State_Rural	GJ	NFHS4	NA	S81	43.0125	41.1074	44.9176	0.971991	43 (41.1, 44.9)
State_Rural	HP	NFHS4	NA	S81	27.1747	24.5397	29.8098	1.3444	27.2 (24.5, 29.8)
State_Rural	HR	NFHS4	NA	S81	34.1125	32.1393	36.0856	1.00671	34.1 (32.1, 36.1)
State_Rural	JH	NFHS4	NA	S81	47.9994	46.5925	49.4064	0.717825	48 (46.6, 49.4)
State_Rural	JK	NFHS4	NA	S81	28.7676	27.165	30.3702	0.817634	28.8 (27.2, 30.4)
State_Rural	KA	NFHS4	NA	S81	38.5404	36.3927	40.688	1.09575	38.5 (36.4, 40.7)
State_Rural	KL	NFHS4	NA	S81	19.3271	16.7062	21.948	1.33717	19.3 (16.7, 21.9)
State_Rural	LK	NFHS4	NA	S81	25.3388	18.9599	31.7178	3.25456	25.3 (19, 31.7)
State_Rural	MH	NFHS4	NA	S81	38.3358	36.4008	40.2707	0.987227	38.3 (36.4, 40.3)
State_Rural	ML	NFHS4	NA	S81	44.9494	42.2833	47.6156	1.36028	44.9 (42.3, 47.6)
State_Rural	MN	NFHS4	NA	S81	31.2872	29.0508	33.5237	1.14106	31.3 (29.1, 33.5)
State_Rural	MP	NFHS4	NA	S81	43.4884	42.5033	44.4735	0.502592	43.5 (42.5, 44.5)
State_Rural	MZ	NFHS4	NA	S81	33.6811	30.7478	36.6143	1.49656	33.7 (30.7, 36.6)
State_Rural	NL	NFHS4	NA	S81	30.9105	28.6142	33.2067	1.17156	30.9 (28.6, 33.2)
State_Rural	OR	NFHS4	NA	S81	35.2438	33.754	36.7335	0.760074	35.2 (33.8, 36.7)
State_Rural	PB	NFHS4	NA	S81	24.4007	22.3064	26.4951	1.06855	24.4 (22.3, 26.5)
State_Rural	PY	NFHS4	NA	S81	21.1139	15.163	27.0647	3.03615	21.1 (15.2, 27.1)
State_Rural	RJ	NFHS4	NA	S81	40.6892	39.4863	41.8921	0.613735	40.7 (39.5, 41.9)
State_Rural	SK	NFHS4	NA	S81	32.8807	28.2651	37.4963	2.35489	32.9 (28.3, 37.5)
State_Rural	TG	NFHS4	NA	S81	32.9516	30.0017	35.9015	1.50507	33 (30, 35.9)
State_Rural	TN	NFHS4	NA	S81	28.6108	26.9042	30.3174	0.870711	28.6 (26.9, 30.3)
State_Rural	TR	NFHS4	NA	S81	26.5259	23.1244	29.9274	1.73546	26.5 (23.1, 29.9)
State_Rural	UP	NFHS4	NA	S81	48.3497	47.5834	49.1159	0.390936	48.3 (47.6, 49.1)
State_Rural	UT	NFHS4	NA	S81	33.8848	31.7989	35.9708	1.06426	33.9 (31.8, 36)
State_Rural	WB	NFHS4	NA	S81	33.8712	31.9211	35.8213	0.994936	33.9 (31.9, 35.8)
District	NA	NFHS4	1	S81	30.8352	25.0997	36.5707	2.92627	30.8 (25.1, 36.6)
District	NA	NFHS4	2	S81	20.4052	15.3878	25.4225	2.55987	20.4 (15.4, 25.4)
District	NA	NFHS4	3	S81	20.5465	14.1364	26.9567	3.27048	20.5 (14.1, 27)
District	NA	NFHS4	4	S81	39.5088	32.9113	46.1063	3.36606	39.5 (32.9, 46.1)
District	NA	NFHS4	5	S81	27.5048	21.9907	33.0188	2.8133	27.5 (22, 33)
District	NA	NFHS4	6	S81	36.8696	30.8149	42.9244	3.08917	36.9 (30.8, 42.9)
District	NA	NFHS4	7	S81	31.5914	24.8959	38.2869	3.41606	31.6 (24.9, 38.3)
District	NA	NFHS4	8	S81	28.548	22.7347	34.3613	2.96595	28.5 (22.7, 34.4)
District	NA	NFHS4	9	S81	20.0161	14.3972	25.6351	2.86681	20 (14.4, 25.6)
District	NA	NFHS4	10	S81	26.9012	17.859	35.9435	4.61338	26.9 (17.9, 35.9)
District	NA	NFHS4	11	S81	24.2324	18.6832	29.7816	2.83121	24.2 (18.7, 29.8)
District	NA	NFHS4	12	S81	22.3717	17.4881	27.2553	2.49163	22.4 (17.5, 27.3)
District	NA	NFHS4	13	S81	23.2133	16.3818	30.0449	3.48548	23.2 (16.4, 30)
District	NA	NFHS4	14	S81	18.3745	13.3442	23.4048	2.5665	18.4 (13.3, 23.4)
District	NA	NFHS4	15	S81	20.9844	16.2044	25.7645	2.4388	21 (16.2, 25.8)
District	NA	NFHS4	16	S81	36.2364	29.7879	42.6849	3.29005	36.2 (29.8, 42.7)
District	NA	NFHS4	17	S81	33.9443	27.7552	40.1333	3.15767	33.9 (27.8, 40.1)
District	NA	NFHS4	18	S81	28.8983	23.8687	33.928	2.56617	28.9 (23.9, 33.9)
District	NA	NFHS4	19	S81	43.1214	36.8355	49.4073	3.2071	43.1 (36.8, 49.4)
District	NA	NFHS4	20	S81	25.5677	20.4874	30.648	2.592	25.6 (20.5, 30.6)
District	NA	NFHS4	21	S81	23.0764	17.6235	28.5293	2.78209	23.1 (17.6, 28.5)
District	NA	NFHS4	22	S81	19.5852	15.6364	23.534	2.01469	19.6 (15.6, 23.5)
District	NA	NFHS4	23	S81	29.6986	23.5698	35.8273	3.12689	29.7 (23.6, 35.8)
District	NA	NFHS4	24	S81	27.3483	19.1495	35.5471	4.18307	27.3 (19.1, 35.5)
District	NA	NFHS4	25	S81	22.8846	15.7595	30.0097	3.63524	22.9 (15.8, 30)
District	NA	NFHS4	26	S81	18.5375	13.5813	23.4936	2.52865	18.5 (13.6, 23.5)
District	NA	NFHS4	27	S81	26.9807	20.1057	33.8557	3.50766	27 (20.1, 33.9)
District	NA	NFHS4	28	S81	29.9131	24.4298	35.3964	2.79759	29.9 (24.4, 35.4)
District	NA	NFHS4	29	S81	22.617	17.4138	27.8201	2.65467	22.6 (17.4, 27.8)
District	NA	NFHS4	30	S81	26.9715	19.9114	34.0317	3.60212	27 (19.9, 34)
District	NA	NFHS4	31	S81	27.0966	20.8259	33.3673	3.19934	27.1 (20.8, 33.4)
District	NA	NFHS4	32	S81	23.8371	18.4232	29.2509	2.76217	23.8 (18.4, 29.3)
District	NA	NFHS4	33	S81	30.9304	19.9201	41.9407	5.61751	30.9 (19.9, 41.9)
District	NA	NFHS4	34	S81	18.9603	13.3672	24.5535	2.85366	19 (13.4, 24.6)
District	NA	NFHS4	35	S81	22.2943	16.6452	27.9435	2.88224	22.3 (16.6, 27.9)
District	NA	NFHS4	36	S81	20.8953	14.1846	27.606	3.42384	20.9 (14.2, 27.6)
District	NA	NFHS4	37	S81	29.1316	22.0668	36.1964	3.6045	29.1 (22.1, 36.2)
District	NA	NFHS4	38	S81	25.6197	19.6467	31.5928	3.04747	25.6 (19.6, 31.6)
District	NA	NFHS4	39	S81	23.2806	16.2087	30.3525	3.60813	23.3 (16.2, 30.4)
District	NA	NFHS4	40	S81	18.5996	12.4679	24.7313	3.1284	18.6 (12.5, 24.7)
District	NA	NFHS4	41	S81	29.9835	22.1665	37.8005	3.98825	30 (22.2, 37.8)
District	NA	NFHS4	42	S81	28.3532	22.4049	34.3015	3.03485	28.4 (22.4, 34.3)
District	NA	NFHS4	43	S81	28.3012	21.682	34.9203	3.37713	28.3 (21.7, 34.9)
District	NA	NFHS4	44	S81	31.662	24.551	38.7731	3.62808	31.7 (24.6, 38.8)
District	NA	NFHS4	45	S81	34.7868	26.5539	43.0197	4.20046	34.8 (26.6, 43)
District	NA	NFHS4	46	S81	24.2921	16.2932	32.291	4.08108	24.3 (16.3, 32.3)
District	NA	NFHS4	47	S81	29.1424	22.3957	35.8891	3.4422	29.1 (22.4, 35.9)
District	NA	NFHS4	48	S81	17.702	12.8062	22.5978	2.49786	17.7 (12.8, 22.6)
District	NA	NFHS4	49	S81	22.534	16.3993	28.6687	3.12994	22.5 (16.4, 28.7)
District	NA	NFHS4	50	S81	23.0716	17.8312	28.3121	2.6737	23.1 (17.8, 28.3)
District	NA	NFHS4	51	S81	19.0072	14.5093	23.5051	2.29484	19 (14.5, 23.5)
District	NA	NFHS4	52	S81	24.0995	17.7774	30.4216	3.22556	24.1 (17.8, 30.4)
District	NA	NFHS4	53	S81	27.9597	20.7315	35.188	3.68788	28 (20.7, 35.2)
District	NA	NFHS4	54	S81	24.4818	18.0677	30.896	3.27252	24.5 (18.1, 30.9)
District	NA	NFHS4	55	S81	28.9759	23.1353	34.8165	2.9799	29 (23.1, 34.8)
District	NA	NFHS4	56	S81	35.395	28.7108	42.0792	3.41032	35.4 (28.7, 42.1)
District	NA	NFHS4	57	S81	33.6954	27.8215	39.5693	2.99687	33.7 (27.8, 39.6)
District	NA	NFHS4	58	S81	29.8256	23.614	36.0372	3.16918	29.8 (23.6, 36)
District	NA	NFHS4	59	S81	30.4749	23.2165	37.7332	3.70322	30.5 (23.2, 37.7)
District	NA	NFHS4	60	S81	28.4823	22.2661	34.6985	3.17154	28.5 (22.3, 34.7)
District	NA	NFHS4	61	S81	22.8175	16.7393	28.8957	3.10112	22.8 (16.7, 28.9)
District	NA	NFHS4	62	S81	30.0886	21.6204	38.5567	4.32049	30.1 (21.6, 38.6)
District	NA	NFHS4	63	S81	25.2872	19.1656	31.4088	3.12324	25.3 (19.2, 31.4)
District	NA	NFHS4	64	S81	32.935	27.5495	38.3206	2.74772	32.9 (27.5, 38.3)
District	NA	NFHS4	65	S81	30.064	22.4807	37.6473	3.86902	30.1 (22.5, 37.6)
District	NA	NFHS4	66	S81	32.1745	27.505	36.844	2.38239	32.2 (27.5, 36.8)
District	NA	NFHS4	67	S81	37.7677	32.8223	42.7132	2.52319	37.8 (32.8, 42.7)
District	NA	NFHS4	68	S81	38.7915	34.9646	42.6184	1.95251	38.8 (35, 42.6)
District	NA	NFHS4	69	S81	21.2973	14.5201	28.0746	3.45776	21.3 (14.5, 28.1)
District	NA	NFHS4	70	S81	20.0385	13.4072	26.6699	3.38334	20 (13.4, 26.7)
District	NA	NFHS4	71	S81	29.7022	23.3733	36.0312	3.22906	29.7 (23.4, 36)
District	NA	NFHS4	72	S81	31.8609	23.2382	40.4836	4.39934	31.9 (23.2, 40.5)
District	NA	NFHS4	73	S81	32.7457	26.51	38.9814	3.1815	32.7 (26.5, 39)
District	NA	NFHS4	74	S81	41.1715	33.757	48.586	3.78291	41.2 (33.8, 48.6)
District	NA	NFHS4	75	S81	44.1044	36.7456	51.4631	3.75445	44.1 (36.7, 51.5)
District	NA	NFHS4	76	S81	40.0287	31.1797	48.8777	4.5148	40 (31.2, 48.9)
District	NA	NFHS4	77	S81	25.9039	20.9484	30.8594	2.52832	25.9 (20.9, 30.9)
District	NA	NFHS4	78	S81	28.2196	23.8043	32.6349	2.25271	28.2 (23.8, 32.6)
District	NA	NFHS4	79	S81	34.4295	29.179	39.6801	2.67883	34.4 (29.2, 39.7)
District	NA	NFHS4	80	S81	26.1662	20.8447	31.4877	2.71507	26.2 (20.8, 31.5)
District	NA	NFHS4	81	S81	34.8341	27.7267	41.9416	3.62624	34.8 (27.7, 41.9)
District	NA	NFHS4	82	S81	36.7941	31.3372	42.251	2.78412	36.8 (31.3, 42.3)
District	NA	NFHS4	83	S81	22.1506	17.176	27.1253	2.53809	22.2 (17.2, 27.1)
District	NA	NFHS4	84	S81	23.4024	17.0182	29.7865	3.25722	23.4 (17, 29.8)
District	NA	NFHS4	85	S81	27.198	21.122	33.274	3.10002	27.2 (21.1, 33.3)
District	NA	NFHS4	86	S81	41.5454	31.481	51.6098	5.13491	41.5 (31.5, 51.6)
District	NA	NFHS4	87	S81	51.9025	47.3577	56.4473	2.31877	51.9 (47.4, 56.4)
District	NA	NFHS4	88	S81	29.7355	23.583	35.888	3.13903	29.7 (23.6, 35.9)
District	NA	NFHS4	89	S81	33.1776	26.9846	39.3706	3.15968	33.2 (27, 39.4)
District	NA	NFHS4	90	S81	37.7563	29.927	45.5855	3.99452	37.8 (29.9, 45.6)
District	NA	NFHS4	91	S81	27.9659	20.9474	34.9843	3.58085	28 (20.9, 35)
District	NA	NFHS4	92	S81	27.7333	20.5416	34.925	3.66924	27.7 (20.5, 34.9)
District	NA	NFHS4	93	S81	22.5325	13.8348	31.2301	4.43757	22.5 (13.8, 31.2)
District	NA	NFHS4	94	S81	28.5229	14.0433	43.0025	7.38755	28.5 (14, 43)
District	NA	NFHS4	95	S81	36.2446	26.7393	45.75	4.84967	36.2 (26.7, 45.7)
District	NA	NFHS4	96	S81	37.0027	27.152	46.8534	5.02586	37 (27.2, 46.9)
District	NA	NFHS4	97	S81	30.5763	21.623	39.5297	4.56803	30.6 (21.6, 39.5)
District	NA	NFHS4	98	S81	31.2468	22.7405	39.753	4.33992	31.2 (22.7, 39.8)
District	NA	NFHS4	99	S81	28.9593	24.3464	33.5723	2.35354	29 (24.3, 33.6)
District	NA	NFHS4	100	S81	35.08	28.1928	41.9671	3.51383	35.1 (28.2, 42)
District	NA	NFHS4	101	S81	33.1123	29.2988	36.9258	1.94568	33.1 (29.3, 36.9)
District	NA	NFHS4	102	S81	30.9599	25.4528	36.467	2.80975	31 (25.5, 36.5)
District	NA	NFHS4	103	S81	32.5804	25.8754	39.2855	3.42093	32.6 (25.9, 39.3)
District	NA	NFHS4	104	S81	41.9283	35.4636	48.3929	3.29828	41.9 (35.5, 48.4)
District	NA	NFHS4	105	S81	47.5746	41.6319	53.5172	3.03197	47.6 (41.6, 53.5)
District	NA	NFHS4	106	S81	54.1383	49.2277	59.049	2.50545	54.1 (49.2, 59)
District	NA	NFHS4	107	S81	45.6814	41.4628	49.9	2.15235	45.7 (41.5, 49.9)
District	NA	NFHS4	108	S81	38.6162	34.072	43.1604	2.31846	38.6 (34.1, 43.2)
District	NA	NFHS4	109	S81	33.9094	28.2745	39.5443	2.87495	33.9 (28.3, 39.5)
District	NA	NFHS4	110	S81	35.7119	31.5562	39.8675	2.12023	35.7 (31.6, 39.9)
District	NA	NFHS4	111	S81	28.4627	22.6991	34.2262	2.94061	28.5 (22.7, 34.2)
District	NA	NFHS4	112	S81	38.5593	32.9248	44.1938	2.87475	38.6 (32.9, 44.2)
District	NA	NFHS4	113	S81	40.2631	35.807	44.7193	2.27356	40.3 (35.8, 44.7)
District	NA	NFHS4	114	S81	37.3256	31.7497	42.9015	2.84485	37.3 (31.7, 42.9)
District	NA	NFHS4	115	S81	36.7104	31.5643	41.8564	2.62555	36.7 (31.6, 41.9)
District	NA	NFHS4	116	S81	45.37	40.3564	50.3835	2.55793	45.4 (40.4, 50.4)
District	NA	NFHS4	117	S81	42.0335	35.8428	48.2243	3.15856	42 (35.8, 48.2)
District	NA	NFHS4	118	S81	43.3615	37.1653	49.5578	3.16134	43.4 (37.2, 49.6)
District	NA	NFHS4	119	S81	33.1894	29.4362	36.9426	1.91491	33.2 (29.4, 36.9)
District	NA	NFHS4	120	S81	31.887	26.7113	37.0627	2.64066	31.9 (26.7, 37.1)
District	NA	NFHS4	121	S81	37.8606	32.1457	43.5756	2.91577	37.9 (32.1, 43.6)
District	NA	NFHS4	122	S81	35.3522	30.0327	40.6717	2.71403	35.4 (30, 40.7)
District	NA	NFHS4	123	S81	38.437	32.9712	43.9029	2.78871	38.4 (33, 43.9)
District	NA	NFHS4	124	S81	47.0636	42.0114	52.1158	2.57765	47.1 (42, 52.1)
District	NA	NFHS4	125	S81	50.3174	45.2107	55.4242	2.60549	50.3 (45.2, 55.4)
District	NA	NFHS4	126	S81	36.9257	30.3817	43.4697	3.33877	36.9 (30.4, 43.5)
District	NA	NFHS4	127	S81	32.1044	27.5875	36.6214	2.30456	32.1 (27.6, 36.6)
District	NA	NFHS4	128	S81	40.5454	36.8389	44.2519	1.89107	40.5 (36.8, 44.3)
District	NA	NFHS4	129	S81	38.1047	32.2018	44.0077	3.0117	38.1 (32.2, 44)
District	NA	NFHS4	130	S81	46.9594	40.7201	53.1988	3.18334	47 (40.7, 53.2)
District	NA	NFHS4	131	S81	45.8114	40.047	51.5759	2.94106	45.8 (40, 51.6)
District	NA	NFHS4	132	S81	36.7086	33.1201	40.2971	1.83087	36.7 (33.1, 40.3)
District	NA	NFHS4	133	S81	41.5296	36.6112	46.448	2.50939	41.5 (36.6, 46.4)
District	NA	NFHS4	134	S81	42.4547	36.1429	48.7664	3.22029	42.5 (36.1, 48.8)
District	NA	NFHS4	135	S81	45.1073	40.6466	49.5681	2.2759	45.1 (40.6, 49.6)
District	NA	NFHS4	136	S81	45.2584	40.9249	49.5918	2.21093	45.3 (40.9, 49.6)
District	NA	NFHS4	137	S81	43.9945	38.2909	49.6981	2.90998	44 (38.3, 49.7)
District	NA	NFHS4	138	S81	35.2549	30.3105	40.1993	2.52264	35.3 (30.3, 40.2)
District	NA	NFHS4	139	S81	35.8722	29.3839	42.3605	3.31035	35.9 (29.4, 42.4)
District	NA	NFHS4	140	S81	34.6143	29.8583	39.3703	2.42654	34.6 (29.9, 39.4)
District	NA	NFHS4	141	S81	31.8403	27.8469	35.8338	2.03748	31.8 (27.8, 35.8)
District	NA	NFHS4	142	S81	42.7042	36.7441	48.6643	3.04085	42.7 (36.7, 48.7)
District	NA	NFHS4	143	S81	49.3203	45.6014	53.0392	1.89741	49.3 (45.6, 53)
District	NA	NFHS4	144	S81	43.9557	38.7798	49.1316	2.64077	44 (38.8, 49.1)
District	NA	NFHS4	145	S81	40.069	35.3644	44.7737	2.40031	40.1 (35.4, 44.8)
District	NA	NFHS4	146	S81	44.6963	40.8335	48.559	1.97079	44.7 (40.8, 48.6)
District	NA	NFHS4	147	S81	43.7837	40.3123	47.2552	1.77115	43.8 (40.3, 47.3)
District	NA	NFHS4	148	S81	46.1381	40.0219	52.2542	3.12048	46.1 (40, 52.3)
District	NA	NFHS4	149	S81	55.062	50.4669	59.6571	2.34444	55.1 (50.5, 59.7)
District	NA	NFHS4	150	S81	45.6778	41.4725	49.883	2.14554	45.7 (41.5, 49.9)
District	NA	NFHS4	151	S81	51.5	45.4973	57.5027	3.06258	51.5 (45.5, 57.5)
District	NA	NFHS4	152	S81	49.2794	44.0772	54.4815	2.65417	49.3 (44.1, 54.5)
District	NA	NFHS4	153	S81	53.1724	47.3314	59.0134	2.98009	53.2 (47.3, 59)
District	NA	NFHS4	154	S81	56.9137	50.2153	63.6121	3.41755	56.9 (50.2, 63.6)
District	NA	NFHS4	155	S81	50.8242	44.6294	57.0189	3.16059	50.8 (44.6, 57)
District	NA	NFHS4	156	S81	46.3053	40.9648	51.6457	2.72471	46.3 (41, 51.6)
District	NA	NFHS4	157	S81	37.6939	31.8409	43.5469	2.98623	37.7 (31.8, 43.5)
District	NA	NFHS4	158	S81	36.1577	28.7746	43.5408	3.76688	36.2 (28.8, 43.5)
District	NA	NFHS4	159	S81	49.4037	44.3424	54.465	2.5823	49.4 (44.3, 54.5)
District	NA	NFHS4	160	S81	50.3289	45.5654	55.0924	2.43036	50.3 (45.6, 55.1)
District	NA	NFHS4	161	S81	53.4498	47.6914	59.2082	2.93796	53.4 (47.7, 59.2)
District	NA	NFHS4	162	S81	43.7333	38.0812	49.3854	2.88371	43.7 (38.1, 49.4)
District	NA	NFHS4	163	S81	46.1503	41.0191	51.2816	2.61796	46.2 (41, 51.3)
District	NA	NFHS4	164	S81	43.3742	37.8559	48.8925	2.81544	43.4 (37.9, 48.9)
District	NA	NFHS4	165	S81	45.7403	38.8	52.6805	3.54095	45.7 (38.8, 52.7)
District	NA	NFHS4	166	S81	36.5112	31.5658	41.4566	2.52315	36.5 (31.6, 41.5)
District	NA	NFHS4	167	S81	40.5861	33.4819	47.6902	3.62455	40.6 (33.5, 47.7)
District	NA	NFHS4	168	S81	38.3323	31.6254	45.0392	3.42188	38.3 (31.6, 45)
District	NA	NFHS4	169	S81	44.5258	38.058	50.9936	3.2999	44.5 (38.1, 51)
District	NA	NFHS4	170	S81	46.6904	39.6681	53.7127	3.58282	46.7 (39.7, 53.7)
District	NA	NFHS4	171	S81	51.1648	44.5726	57.757	3.36337	51.2 (44.6, 57.8)
District	NA	NFHS4	172	S81	51.7294	44.4503	59.0085	3.71383	51.7 (44.5, 59)
District	NA	NFHS4	173	S81	40.7778	35.3389	46.2167	2.77494	40.8 (35.3, 46.2)
District	NA	NFHS4	174	S81	49.8548	44.6825	55.0271	2.63892	49.9 (44.7, 55)
District	NA	NFHS4	175	S81	43.1804	37.2899	49.071	3.00538	43.2 (37.3, 49.1)
District	NA	NFHS4	176	S81	51.3661	44.9981	57.7341	3.24899	51.4 (45, 57.7)
District	NA	NFHS4	177	S81	49.6985	44.7259	54.6711	2.53705	49.7 (44.7, 54.7)
District	NA	NFHS4	178	S81	42.4747	36.8917	48.0578	2.84851	42.5 (36.9, 48.1)
District	NA	NFHS4	179	S81	46.1847	40.0592	52.3103	3.12529	46.2 (40.1, 52.3)
District	NA	NFHS4	180	S81	65.204	61.7025	68.7055	1.78647	65.2 (61.7, 68.7)
District	NA	NFHS4	181	S81	62.8755	59.3549	66.3961	1.79622	62.9 (59.4, 66.4)
District	NA	NFHS4	182	S81	62.7354	57.9247	67.5462	2.45446	62.7 (57.9, 67.5)
District	NA	NFHS4	183	S81	56.7836	53.2229	60.3442	1.81664	56.8 (53.2, 60.3)
District	NA	NFHS4	184	S81	58.0081	54.2426	61.7735	1.92113	58 (54.2, 61.8)
District	NA	NFHS4	185	S81	48.6817	43.6725	53.6908	2.55567	48.7 (43.7, 53.7)
District	NA	NFHS4	186	S81	50.5291	45.9727	55.0855	2.32469	50.5 (46, 55.1)
District	NA	NFHS4	187	S81	52.9288	49.3087	56.549	1.84703	52.9 (49.3, 56.5)
District	NA	NFHS4	188	S81	42.1794	36.6915	47.6673	2.79994	42.2 (36.7, 47.7)
District	NA	NFHS4	189	S81	44.9345	40.4649	49.4042	2.28043	44.9 (40.5, 49.4)
District	NA	NFHS4	190	S81	40.8957	34.059	47.7324	3.4881	40.9 (34.1, 47.7)
District	NA	NFHS4	191	S81	39.9931	34.8552	45.131	2.62136	40 (34.9, 45.1)
District	NA	NFHS4	192	S81	41.3221	35.8365	46.8077	2.79878	41.3 (35.8, 46.8)
District	NA	NFHS4	193	S81	39.5153	34.5454	44.4851	2.53564	39.5 (34.5, 44.5)
District	NA	NFHS4	194	S81	47.3598	42.3797	52.34	2.54091	47.4 (42.4, 52.3)
District	NA	NFHS4	195	S81	41.3112	37.288	45.3343	2.05264	41.3 (37.3, 45.3)
District	NA	NFHS4	196	S81	43.3243	38.4135	48.235	2.5055	43.3 (38.4, 48.2)
District	NA	NFHS4	197	S81	45.1117	40.3408	49.8825	2.43411	45.1 (40.3, 49.9)
District	NA	NFHS4	198	S81	50.7351	46.36	55.1103	2.23222	50.7 (46.4, 55.1)
District	NA	NFHS4	199	S81	48.5001	44.0026	52.9977	2.29468	48.5 (44, 53)
District	NA	NFHS4	200	S81	45.8484	40.4816	51.2151	2.73815	45.8 (40.5, 51.2)
District	NA	NFHS4	201	S81	50.9336	46.8968	54.9704	2.05958	50.9 (46.9, 55)
District	NA	NFHS4	202	S81	51.1932	47.1674	55.2189	2.05395	51.2 (47.2, 55.2)
District	NA	NFHS4	203	S81	43.3678	38.4161	48.3196	2.52642	43.4 (38.4, 48.3)
[truncated: 21,897 more rows]
